# Supplementary material for: Gpr54 deletion accelerates hair cycle and hair regeneration
Source: EMBO Rep. 2024 Nov 25;26(1):200–17. doi: 10.1038/s44319-024-00327-y (PMC11724127; doi:10.1038/s44319-024-00327-y)
Supplement: Supplementary file 2 — Source data Fig. 1 [file 44319_2024_327_MOESM2_ESM.zip]

Archive with 17 entries (11 files):
- Figure 1/
- Figure 1/1A/
- Figure 1/1A/Anagen/
- Figure 1/1A/Anagen/1 (1).tif
- Figure 1/1A/Anagen/1 (2).tif
- Figure 1/1A/Anagen/1 (3).tif
- Figure 1/1A/Catagen/
- Figure 1/1A/Catagen/1 (1).tif
- Figure 1/1A/Catagen/1 (2).tif
- Figure 1/1A/Catagen/1 (3).tif
- Figure 1/1A/Telogen/
- Figure 1/1A/Telogen/1 (1).tif
- Figure 1/1A/Telogen/1 (2).tif
- Figure 1/1A/Telogen/1 (3).tif
- Figure 1/1B/
- Figure 1/1B/Relative mRNA expression of GPR54.xlsx
- Figure 1/1B/Relative mRNA expression of Kiss1.xlsx
