# Supplementary material for: Gpr54 deletion accelerates hair cycle and hair regeneration
Source: EMBO Rep. 2024 Nov 25;26(1):200–17. doi: 10.1038/s44319-024-00327-y (PMC11724127; doi:10.1038/s44319-024-00327-y)
Supplement: Supplementary file 2 — Source data Fig. 1 [file 44319_2024_327_MOESM2_ESM.zip › Figure 1/1B/Relative mRNA expression of GPR54.xlsx]

## Sheet: Sheet1
Anagen	Catagen	Telogen
0.962264	4.82384	6.39609
0.981807	4.94571	6.22321
1.38619	5.0821	5.77345
