# Supplementary material for: Gpr54 deletion accelerates hair cycle and hair regeneration
Source: EMBO Rep. 2024 Nov 25;26(1):200–17. doi: 10.1038/s44319-024-00327-y (PMC11724127; doi:10.1038/s44319-024-00327-y)
Supplement: Supplementary file 2 — Source data Fig. 1 [file 44319_2024_327_MOESM2_ESM.zip › Figure 1/1B/Relative mRNA expression of Kiss1.xlsx]

## Sheet: Sheet1
Anagen	Catagen	Telogen
0.844084	5.74113	9.36981
1.44556	4.57947	8.74067
1.05293	4.68228	8.10983
