# Supplementary material for: Gpr54 deletion accelerates hair cycle and hair regeneration
Source: EMBO Rep. 2024 Nov 25;26(1):200–17. doi: 10.1038/s44319-024-00327-y (PMC11724127; doi:10.1038/s44319-024-00327-y)
Supplement: Supplementary file 3 — Source data Fig. 2 [file 44319_2024_327_MOESM3_ESM.zip]

Archive with 71 entries (33 files):
- Figure 2/
- Figure 2/2A/
- Figure 2/2A/1.jpg
- Figure 2/2A/2.jpg
- Figure 2/2A/P14/
- Figure 2/2A/P14/KO/
- Figure 2/2A/P14/KO/1.tif
- Figure 2/2A/P14/WT/
- Figure 2/2A/P14/WT/1.tif
- Figure 2/2A/P19/
- Figure 2/2A/P19/KO/
- Figure 2/2A/P19/KO/1.tif
- Figure 2/2A/P19/WT/
- Figure 2/2A/P19/WT/1.tif
- Figure 2/2A/P21/
- Figure 2/2A/P21/KO/
- Figure 2/2A/P21/KO/1.tif
- Figure 2/2A/P21/WT/
- Figure 2/2A/P21/WT/1.tif
- Figure 2/2A/P23/
- Figure 2/2A/P23/KO/
- Figure 2/2A/P23/KO/1.tif
- Figure 2/2A/P23/WT/
- Figure 2/2A/P23/WT/1.tif
- Figure 2/2A/P25/
- Figure 2/2A/P25/KO/
- Figure 2/2A/P25/KO/1.tif
- Figure 2/2A/P25/WT/
- Figure 2/2A/P25/WT/1.tif
- Figure 2/2A/P35/
- Figure 2/2A/P35/KO/
- Figure 2/2A/P35/KO/1.tif
- Figure 2/2A/P35/WT/
- Figure 2/2A/P35/WT/1.tif
- Figure 2/2A/P42/
- Figure 2/2A/P42/KO/
- Figure 2/2A/P42/KO/1.tif
- Figure 2/2A/P42/WT/
- Figure 2/2A/P42/WT/1.tif
- Figure 2/2A/P50/
- Figure 2/2A/P50/KO/
- Figure 2/2A/P50/KO/1.tif
- Figure 2/2A/P50/WT/
- Figure 2/2A/P50/WT/1.tif
- Figure 2/2A/P54/
- Figure 2/2A/P54/KO/
- Figure 2/2A/P54/KO/1.tif
- Figure 2/2A/P54/WT/
- Figure 2/2A/P54/WT/1.tif
- Figure 2/2A/P73/
- Figure 2/2A/P73/KO/
- Figure 2/2A/P73/KO/1.tif
- Figure 2/2A/P73/WT/
- Figure 2/2A/P73/WT/1.tif
- Figure 2/2B/
- Figure 2/2B/Day1.jpg
- Figure 2/2B/Day13.jpg
- Figure 2/2B/Day17.jpg
- Figure 2/2B/Day21.jpg
- Figure 2/2B/Day3.jpg
- Figure 2/2B/Day6.jpg
- Figure 2/2C/
- Figure 2/2C/1.JPG
- Figure 2/2C/KO/
- Figure 2/2C/KO/1.JPG
- Figure 2/2C/WT/
- Figure 2/2C/WT/1.JPG
- Figure 2/2D/
- Figure 2/2D/Relative number of hair shaft.xlsx
- Figure 2/2E/
- Figure 2/2E/Relative length of hair.xlsx
