# Supplementary material for: Gpr54 deletion accelerates hair cycle and hair regeneration
Source: EMBO Rep. 2024 Nov 25;26(1):200–17. doi: 10.1038/s44319-024-00327-y (PMC11724127; doi:10.1038/s44319-024-00327-y)
Supplement: Supplementary file 3 — Source data Fig. 2 [file 44319_2024_327_MOESM3_ESM.zip › Figure 2/2D/Relative number of hair shaft.xlsx]

## Sheet: Sheet1
WT	KO
0.868421	1.18421
1.02632	0.868421
1.10526	1.10526
