# Supplementary material for: Gpr54 deletion accelerates hair cycle and hair regeneration
Source: EMBO Rep. 2024 Nov 25;26(1):200–17. doi: 10.1038/s44319-024-00327-y (PMC11724127; doi:10.1038/s44319-024-00327-y)
Supplement: Supplementary file 4 — Source data Fig. 3 [file 44319_2024_327_MOESM4_ESM.zip]

Archive with 40 entries (28 files):
- Figure 3/
- Figure 3/3A/
- Figure 3/3A/Anagen/
- Figure 3/3A/Anagen/1 (1).tif
- Figure 3/3A/Anagen/1 (2).tif
- Figure 3/3A/Anagen/1 (3).tif
- Figure 3/3A/Anagen/1 (4).tif
- Figure 3/3A/Catagen/
- Figure 3/3A/Catagen/1 (1).tif
- Figure 3/3A/Catagen/1 (2).tif
- Figure 3/3A/Catagen/1 (3).tif
- Figure 3/3A/Catagen/1 (4).tif
- Figure 3/3A/Telogen/
- Figure 3/3A/Telogen/1 (1).tif
- Figure 3/3A/Telogen/1 (2).tif
- Figure 3/3A/Telogen/1 (3).tif
- Figure 3/3A/Telogen/1 (4).tif
- Figure 3/3B/
- Figure 3/3B/KO/
- Figure 3/3B/KO/1 (1).jpg
- Figure 3/3B/KO/1 (2).jpg
- Figure 3/3B/KO/1 (3).jpg
- Figure 3/3B/WT/
- Figure 3/3B/WT/1 (1).jpg
- Figure 3/3B/WT/1 (2).jpg
- Figure 3/3B/WT/1 (3).jpg
- Figure 3/3C/
- Figure 3/3C/KO/
- Figure 3/3C/KO/1 (1).jpg
- Figure 3/3C/KO/1 (2).jpg
- Figure 3/3C/KO/1 (3).jpg
- Figure 3/3C/WT/
- Figure 3/3C/WT/1 (1).jpg
- Figure 3/3C/WT/1 (2).jpg
- Figure 3/3C/WT/1 (3).jpg
- Figure 3/3D/
- Figure 3/3D/Relative mRNA level of ALP.xlsx
- Figure 3/3D/Relative mRNA level of IGF-1.xlsx
- Figure 3/3D/Relative mRNA level of VEGF.xlsx
- Figure 3/3D/Relative mRNA level of Versican.xlsx
