# Supplementary material for: Gpr54 deletion accelerates hair cycle and hair regeneration
Source: EMBO Rep. 2024 Nov 25;26(1):200–17. doi: 10.1038/s44319-024-00327-y (PMC11724127; doi:10.1038/s44319-024-00327-y)
Supplement: Supplementary file 4 — Source data Fig. 3 [file 44319_2024_327_MOESM4_ESM.zip › Figure 3/3D/Relative mRNA level of VEGF.xlsx]

## Sheet: Sheet1
WT	KO
1.13597	1.89631
0.923909	2.46581
0.952808	2.19931
