# Supplementary material for: Gpr54 deletion accelerates hair cycle and hair regeneration
Source: EMBO Rep. 2024 Nov 25;26(1):200–17. doi: 10.1038/s44319-024-00327-y (PMC11724127; doi:10.1038/s44319-024-00327-y)
Supplement: Supplementary file 4 — Source data Fig. 3 [file 44319_2024_327_MOESM4_ESM.zip › Figure 3/3D/Relative mRNA level of Versican.xlsx]

## Sheet: Sheet1
WT	KO
0.672834	3.15006
1.25402	3.99893
1.18519	2.90242
1.13832	1.83221
0.836047	1.8554
1.05076	2.66951
