# Supplementary material for: Gpr54 deletion accelerates hair cycle and hair regeneration
Source: EMBO Rep. 2024 Nov 25;26(1):200–17. doi: 10.1038/s44319-024-00327-y (PMC11724127; doi:10.1038/s44319-024-00327-y)
Supplement: Supplementary file 5 — Source data Fig. 4 [file 44319_2024_327_MOESM5_ESM.zip]

Archive with 32 entries (20 files):
- Figure 4/
- Figure 4/4A/
- Figure 4/4A/Relative mRNA level.xlsx
- Figure 4/4B/
- Figure 4/4B/KO/
- Figure 4/4B/KO/1 (1).tif
- Figure 4/4B/KO/1 (3).tif
- Figure 4/4B/KO/1 (4).tif
- Figure 4/4B/WT/
- Figure 4/4B/WT/1 (1).tif
- Figure 4/4B/WT/1 (2).tif
- Figure 4/4B/WT/1 (3).tif
- Figure 4/4C/
- Figure 4/4C/Relative mRNA expression of Calcineurin.xlsx
- Figure 4/4D/
- Figure 4/4D/Calcineurin activity.xlsx
- Figure 4/4E/
- Figure 4/4E/1.jpg
- Figure 4/4F/
- Figure 4/4F/KO/
- Figure 4/4F/KO/1 (1).tif
- Figure 4/4F/KO/1 (2).tif
- Figure 4/4F/KO/1 (3).tif
- Figure 4/4F/Relative integrated optical density.xlsx
- Figure 4/4F/WT/
- Figure 4/4F/WT/1 (1).tif
- Figure 4/4F/WT/1 (2).tif
- Figure 4/4F/WT/1 (3).tif
- Figure 4/4F/WT+CsA/
- Figure 4/4F/WT+CsA/1 (1).tif
- Figure 4/4F/WT+CsA/1 (2).tif
- Figure 4/4F/WT+CsA/1 (3).tif
