# Supplementary material for: Gpr54 deletion accelerates hair cycle and hair regeneration
Source: EMBO Rep. 2024 Nov 25;26(1):200–17. doi: 10.1038/s44319-024-00327-y (PMC11724127; doi:10.1038/s44319-024-00327-y)
Supplement: Supplementary file 5 — Source data Fig. 4 [file 44319_2024_327_MOESM5_ESM.zip › Figure 4/4A/Relative mRNA level.xlsx]

## Sheet: Sheet1
	NFATc1			NFATc2			NFATc3			NFATc4
WT	0.793411	0.996752	1.06449	0.829669	0.89375	0.982417	0.915305	1.00546	1.0866	0.846335	0.912539	1.09547
KO	0.876502	0.73379	1.00103	0.84845	0.96947	0.796729	0.721207	0.805222	0.683288	0.88011	0.907	1.06397
