# Supplementary material for: Gpr54 deletion accelerates hair cycle and hair regeneration
Source: EMBO Rep. 2024 Nov 25;26(1):200–17. doi: 10.1038/s44319-024-00327-y (PMC11724127; doi:10.1038/s44319-024-00327-y)
Supplement: Supplementary file 5 — Source data Fig. 4 [file 44319_2024_327_MOESM5_ESM.zip › Figure 4/4C/Relative mRNA expression of Calcineurin.xlsx]

## Sheet: Sheet1
WT	KO
1.05297	0.75595
0.985395	0.664237
0.901311	0.706794
