# Supplementary material for: Gpr54 deletion accelerates hair cycle and hair regeneration
Source: EMBO Rep. 2024 Nov 25;26(1):200–17. doi: 10.1038/s44319-024-00327-y (PMC11724127; doi:10.1038/s44319-024-00327-y)
Supplement: Supplementary file 5 — Source data Fig. 4 [file 44319_2024_327_MOESM5_ESM.zip › Figure 4/4F/Relative integrated optical density.xlsx]

## Sheet: Sheet1
WT	WT+CsA	KO
1.0007	0.716391	0.658247
0.922329	0.758832	0.579376
1.07697	0.663741	0.637248
