# Supplementary material for: Gpr54 deletion accelerates hair cycle and hair regeneration
Source: EMBO Rep. 2024 Nov 25;26(1):200–17. doi: 10.1038/s44319-024-00327-y (PMC11724127; doi:10.1038/s44319-024-00327-y)
Supplement: Supplementary file 6 — Source data Fig. 5 [file 44319_2024_327_MOESM6_ESM.zip]

Archive with 54 entries (39 files):
- Figure 5/
- Figure 5/5A/
- Figure 5/5A/Relative mRNA expresionj of Axin2.xlsx
- Figure 5/5A/Relative mRNA expresionj of Cyclin d1.xlsx
- Figure 5/5A/Relative mRNA expresionj of Fzd10.xlsx
- Figure 5/5A/Relative mRNA expresionj of Lef1.xlsx
- Figure 5/5A/Relative mRNA expresionj of Lrp5.xlsx
- Figure 5/5A/Relative mRNA expresionj of SFRP1.xlsx
- Figure 5/5A/Relative mRNA expresionj of Wnt10a.xlsx
- Figure 5/5A/Relative mRNA expresionj of Wnt10b.xlsx
- Figure 5/5A/Relative mRNA expresionj of Wnt3a.xlsx
- Figure 5/5A/Relative mRNA expresionj of β-catenin.xlsx
- Figure 5/5B/
- Figure 5/5B/1.jpg
- Figure 5/5C/
- Figure 5/5C/KO/
- Figure 5/5C/KO/1 (1).tif
- Figure 5/5C/KO/1 (2).tif
- Figure 5/5C/KO/1 (3).tif
- Figure 5/5C/Relative integrated optical density of  lef1.xlsx
- Figure 5/5C/WT/
- Figure 5/5C/WT/1 (1).tif
- Figure 5/5C/WT/1 (2).tif
- Figure 5/5C/WT/1 (3).tif
- Figure 5/5D/
- Figure 5/5D/1.jpg
- Figure 5/5E/
- Figure 5/5E/4F/
- Figure 5/5E/4F/KO/
- Figure 5/5E/4F/KO/1 (1).tif
- Figure 5/5E/4F/KO/1 (2).tif
- Figure 5/5E/4F/KO/1 (3).tif
- Figure 5/5E/4F/Relative integrated optical density.xlsx
- Figure 5/5E/4F/WT/
- Figure 5/5E/4F/WT/1 (1).tif
- Figure 5/5E/4F/WT/1 (2).tif
- Figure 5/5E/4F/WT/1 (3).tif
- Figure 5/5E/4F/WT+CsA/
- Figure 5/5E/4F/WT+CsA/1 (1).tif
- Figure 5/5E/4F/WT+CsA/1 (2).tif
- Figure 5/5E/4F/WT+CsA/1 (3).tif
- Figure 5/5E/KO/
- Figure 5/5E/KO/1 (1).tif
- Figure 5/5E/KO/1 (2).tif
- Figure 5/5E/KO/1 (3).tif
- Figure 5/5E/Relative integrated optical density of  SFRP1.xlsx
- Figure 5/5E/WT/
- Figure 5/5E/WT/1 (1).tif
- Figure 5/5E/WT/1 (2).tif
- Figure 5/5E/WT/1 (3).tif
- Figure 5/5E/WT+CsA/
- Figure 5/5E/WT+CsA/1 (1).tif
- Figure 5/5E/WT+CsA/1 (2).tif
- Figure 5/5E/WT+CsA/1 (3).tif
