# Supplementary material for: Gpr54 deletion accelerates hair cycle and hair regeneration
Source: EMBO Rep. 2024 Nov 25;26(1):200–17. doi: 10.1038/s44319-024-00327-y (PMC11724127; doi:10.1038/s44319-024-00327-y)
Supplement: Supplementary file 6 — Source data Fig. 5 [file 44319_2024_327_MOESM6_ESM.zip › Figure 5/5A/Relative mRNA expresionj of Axin2.xlsx]

## Sheet: Sheet1
WT	KO
0.999972	1.23471
1.01255	1.29026
0.97377	1.24008
