# Supplementary material for: Gpr54 deletion accelerates hair cycle and hair regeneration
Source: EMBO Rep. 2024 Nov 25;26(1):200–17. doi: 10.1038/s44319-024-00327-y (PMC11724127; doi:10.1038/s44319-024-00327-y)
Supplement: Supplementary file 6 — Source data Fig. 5 [file 44319_2024_327_MOESM6_ESM.zip › Figure 5/5C/Relative integrated optical density of lef1.xlsx]

## Sheet: Sheet1
WT	KO
0.906308	2.18106
1.03748	2.24695
1.05621	2.36225
