# Supplementary material for: Gpr54 deletion accelerates hair cycle and hair regeneration
Source: EMBO Rep. 2024 Nov 25;26(1):200–17. doi: 10.1038/s44319-024-00327-y (PMC11724127; doi:10.1038/s44319-024-00327-y)
Supplement: Supplementary file 6 — Source data Fig. 5 [file 44319_2024_327_MOESM6_ESM.zip › Figure 5/5E/Relative integrated optical density of SFRP1.xlsx]

## Sheet: Sheet1
WT	WT+CsA	KO
1.1007	0.814521	0.556431
0.956632	0.796742	0.499756
0.936973	0.824758	0.537446
