# Supplementary material for: Gpr54 deletion accelerates hair cycle and hair regeneration
Source: EMBO Rep. 2024 Nov 25;26(1):200–17. doi: 10.1038/s44319-024-00327-y (PMC11724127; doi:10.1038/s44319-024-00327-y)
Supplement: Supplementary file 7 — Source data Fig. 6 [file 44319_2024_327_MOESM7_ESM.zip]

Archive with 42 entries (33 files):
- Figure 6/
- Figure 6/6A/
- Figure 6/6A/1 (1).tif
- Figure 6/6A/1 (2).tif
- Figure 6/6A/1 (3).tif
- Figure 6/6A/1 (4).tif
- Figure 6/6B/
- Figure 6/6B/Relative quantity of HFSC.xlsx
- Figure 6/6B/α6 PE-CD34 FITC/
- Figure 6/6B/α6 PE-CD34 FITC/20190220_APC_002.fcs
- Figure 6/6B/α6 PE-CD34 FITC/20190220_BL_001.fcs
- Figure 6/6B/α6 PE-CD34 FITC/20190220_KO_005.fcs
- Figure 6/6B/α6 PE-CD34 FITC/20190220_PE_003.fcs
- Figure 6/6B/α6 PE-CD34 FITC/20190220_WT_004.fcs
- Figure 6/6C/
- Figure 6/6C/Relative quantity of HFSC.xlsx
- Figure 6/6C/α6 PE-LGR5 FITC/
- Figure 6/6C/α6 PE-LGR5 FITC/0_0_001.fcs
- Figure 6/6C/α6 PE-LGR5 FITC/0_FITC_003.fcs
- Figure 6/6C/α6 PE-LGR5 FITC/0_KO_004.fcs
- Figure 6/6C/α6 PE-LGR5 FITC/0_PE_002.fcs
- Figure 6/6C/α6 PE-LGR5 FITC/0_WT2_006.fcs
- Figure 6/6C/α6 PE-LGR5 FITC/0_WT_005.fcs
- Figure 6/6C/α6 PE-LGR5 FITC/20190531-2.wsp
- Figure 6/6C/α6 PE-LGR5 FITC/20190531.wsp
- Figure 6/6D/
- Figure 6/6D/20190626 WT KO.wsp
- Figure 6/6D/20190626 wt2 ko2.wsp
- Figure 6/6D/20190626 WT3 KO3.wsp
- Figure 6/6D/cell cycle/
- Figure 6/6D/cell cycle/20190626-biaopi apc pi_apc_002.fcs
- Figure 6/6D/cell cycle/20190626-biaopi apc pi_blank_001.fcs
- Figure 6/6D/cell cycle/20190626-biaopi apc pi_ko2_007.fcs
- Figure 6/6D/cell cycle/20190626-biaopi apc pi_ko3_009.fcs
- Figure 6/6D/cell cycle/20190626-biaopi apc pi_ko_005.fcs
- Figure 6/6D/cell cycle/20190626-biaopi apc pi_wt2_006.fcs
- Figure 6/6D/cell cycle/20190626-biaopi apc pi_wt3_008.fcs
- Figure 6/6D/cell cycle/20190626-biaopi apc pi_wt_004.fcs
- Figure 6/6D/cell cycle/20190626-biaopi apc pi_za_003.fcs
- Figure 6/6D/Statistical Analysis/
- Figure 6/6D/Statistical Analysis/Cell cycle percentage%.pzf
- Figure 6/6D/Statistical Analysis/Cell cycle percentage%.tif
