# Supplementary material for: Gpr54 deletion accelerates hair cycle and hair regeneration
Source: EMBO Rep. 2024 Nov 25;26(1):200–17. doi: 10.1038/s44319-024-00327-y (PMC11724127; doi:10.1038/s44319-024-00327-y)
Supplement: Supplementary file 7 — Source data Fig. 6 [file 44319_2024_327_MOESM7_ESM.zip › Figure 6/6B/Relative quantity of HFSC.xlsx]

## Sheet: Sheet1
WT	KO
7.5	10
8.1	10.6
7.33	9.91
7.54	10.6
7.5	9.8
7.87	10.4
