# Supplementary material for: Gpr54 deletion accelerates hair cycle and hair regeneration
Source: EMBO Rep. 2024 Nov 25;26(1):200–17. doi: 10.1038/s44319-024-00327-y (PMC11724127; doi:10.1038/s44319-024-00327-y)
Supplement: Supplementary file 7 — Source data Fig. 6 [file 44319_2024_327_MOESM7_ESM.zip › Figure 6/6C/Relative quantity of HFSC.xlsx]

## Sheet: Sheet1
WT	KO
3.23	5.2
2.98	4.95
3	5.1
3.16	4.99
