# Supplementary material for: Gpr54 deletion accelerates hair cycle and hair regeneration
Source: EMBO Rep. 2024 Nov 25;26(1):200–17. doi: 10.1038/s44319-024-00327-y (PMC11724127; doi:10.1038/s44319-024-00327-y)
Supplement: Supplementary file 7 — Source data Fig. 6 [file 44319_2024_327_MOESM7_ESM.zip › Figure 6/6C/α6 PE-LGR5 FITC/20190531-2.wsp]

<?xml version="1.0" encoding="UTF-8"?>
  <Workspace version="1.6" flowJoVersion="7.6.1" modDate="Fri May 31 20:51:22 CST 2019" useFreqParent="1" drawRowBorders="1" drawColumnBorders="1" isTemplate="0" curGroup="All Samples" groupPaneHeight="-1" xmlns:xsi="http://www.w3.org/2001/XMLSchema-instance" xmlns:gating="http://www.isac-net.org/std/Gating-ML/v1.5/gating" xmlns:transforms="http://www.isac-net.org/std/Gating-ML/v1.5/transformations" xmlns:data-type="http://www.isac-net.org/std/Gating-ML/v1.5/datatypes" xmlns:comp="http://www.isac-net.org/std/Gating-ML/v1.5/compensation" xsi:schemaLocation="http://www.isac-net.org/std/Gating-ML/v1.5/gating ../../XML-schemas/Gating-ML.v1.5.xsd http://www.isac-net.org/std/Gating-ML/v1.5/transformations ../../XML-schemas/Transformations.v1.5.xsd http://www.isac-net.org/std/Gating-ML/v1.5/datatypes ../../XML-schemas/DataTypes.v1.5.xsd" nonAutoSaveFileName="C:\Users\Administrator\.android\Desktop\YXY\PE-FITC\20190531-2.wsp"  >
    <WindowPosition x="-8" y="-8" width="1382" height="744" displayed="1" panelState="---"  />
    <TextTraits font="SansSerif" size="12" name="Workspace" style="plain" color="#000000" background="#FFFFFF" just="left"  />
    <Columns wsSortOrder="" wsSortAscending="1"  >
      <TColumn name="Name" width="558"  />
      <TColumn name="Statistic" width="405"  />
      <TColumn name="#Cells" width="399"  />
    </Columns >
    <Groups  >
      <GroupNode name="All Samples" annotation="" owningGroup="All Samples" expanded="1" sortPriority="10" count="0"  >
        <Graph backColor="#FFFFFF" foreColor="#000000" smoothing="0" addEventParam="0" type="Pseudocolor" fast="1" histogramSmoothingCount="0" showOutliers="0" tint="None" showAxes="" drawLargeDots="0" lineWeight="Hairline" scientificNotation="1" smoothingHighResolution="1" contourHighResolution="1" showGates="1" showFreqOnPlots="1" showGateNameOnPlots="1" showMedians="0" showUncomped="0" showGrid="0" lastYAxisName=""  >
          <Axis dimension="x" name="" label="" display="" min="0.0" max="0.0"  />
          <Axis dimension="y" name="" label="" display="" auto="Auto"  />
          <TextTraits font="SansSerif" size="12" name="Labels" style="plain" color="#000000" background="#FFFFFF" just="left"  />
          <TextTraits font="SansSerif" size="12" name="Graph" style="plain" color="#000000" background="#FFFFFF" just="left"  />
          <TextTraits font="SansSerif" size="12" name="Numbers" style="plain" color="#000000" background="#FFFFFF" just="left"  />
        </Graph >
        <Subpopulations  >
          <Population name="FSC-A, SSC-A subset" annotation="" owningGroup="All Samples" expanded="1" sortPriority="10" count="16850"  >
            <Graph backColor="#FFFFFF" foreColor="#000000" smoothing="0" addEventParam="0" type="Pseudocolor" fast="1" histogramSmoothingCount="0" showOutliers="0" tint="Tinted" showAxes="" drawLargeDots="0" lineWeight="Hairline" scientificNotation="1" smoothingHighResolution="1" contourHighResolution="1" showGates="1" showFreqOnPlots="1" showGateNameOnPlots="1" showMedians="0" showUncomped="0" showGrid="0" lastYAxisName=""  >
              <Axis dimension="x" name="FSC-A" label="" display="" min="0.0" max="0.0"  />
              <Axis dimension="y" name="SSC-A" label="" display="" auto="Auto"  />
              <TextTraits font="SansSerif" size="12" name="Labels" style="plain" color="#000000" background="#FFFFFF" just="left"  />
              <TextTraits font="SansSerif" size="12" name="Graph" style="plain" color="#000000" background="#FFFFFF" just="left"  />
              <TextTraits font="SansSerif" size="12" name="Numbers" style="plain" color="#000000" background="#FFFFFF" just="left"  />
            </Graph >
            <Gate gating:id="ID10928008"  >
              <gating:PolygonGate eventsInside="1" annoOffsetX="26" annoOffsetY="-97" tint="#000000" isTinted="0" lineWeight="Hairline" isFJGate="1" isQuad="0"  >
                <gating:dimension  >
                <data-type:parameter data-type:name="FSC-A"  />
                </gating:dimension >
                <gating:dimension  >
                <data-type:parameter data-type:name="SSC-A"  />
                </gating:dimension >
                <gating:vertex  >
                <gating:coordinate data-type:value="21504.0"  />
                <gating:coordinate data-type:value="1561.9124539897725"  />
                </gating:vertex >
                <gating:vertex  >
                <gating:coordinate data-type:value="28672.0"  />
                <gating:coordinate data-type:value="232.74750505700368"  />
                </gating:vertex >
                <gating:vertex  >
                <gating:coordinate data-type:value="130048.0"  />
                <gating:coordinate data-type:value="690.7580886537987"  />
                </gating:vertex >
                <gating:vertex  >
                <gating:coordinate data-type:value="152576.0"  />
                <gating:coordinate data-type:value="1959.2140413467014"  />
                </gating:vertex >
                <gating:vertex  >
                <gating:coordinate data-type:value="134144.0"  />
                <gating:coordinate data-type:value="5814.639972758798"  />
                </gating:vertex >
              </gating:PolygonGate >
            </Gate >
            <Subpopulations  >
              <Population name="FSC-A, FSC-H subset" annotation="" owningGroup="All Samples" expanded="1" sortPriority="10" count="15063"  >
                <Graph backColor="#FFFFFF" foreColor="#000000" smoothing="0" addEventParam="0" type="Pseudocolor" fast="1" histogramSmoothingCount="0" showOutliers="0" tint="Tinted" showAxes="" drawLargeDots="0" lineWeight="Hairline" scientificNotation="1" smoothingHighResolution="1" contourHighResolution="1" showGates="1" showFreqOnPlots="1" showGateNameOnPlots="1" showMedians="0" showUncomped="0" showGrid="0" lastYAxisName=""  >
                <Axis dimension="x" name="Comp-FITC-A" label="" display="" min="0.0" max="0.0"  />
                <Axis dimension="y" name="Comp-PE-A" label="" display="" auto="Auto"  />
                <TextTraits font="SansSerif" size="12" name="Labels" style="plain" color="#000000" background="#FFFFFF" just="left"  />
                <TextTraits font="SansSerif" size="12" name="Graph" style="plain" color="#000000" background="#FFFFFF" just="left"  />
                <TextTraits font="SansSerif" size="12" name="Numbers" style="plain" color="#000000" background="#FFFFFF" just="left"  />
                </Graph >
                <Gate gating:id="ID23625255" gating:parent_id="ID10928008"  >
                <gating:PolygonGate eventsInside="1" annoOffsetX="44" annoOffsetY="-129" tint="#000000" isTinted="0" lineWeight="Hairline" isFJGate="1" isQuad="0"  >
                <gating:dimension  >
                <data-type:parameter data-type:name="FSC-A"  />
                </gating:dimension >
                <gating:dimension  >
                <data-type:parameter data-type:name="FSC-H"  />
                </gating:dimension >
                <gating:vertex  >
                <gating:coordinate data-type:value="23552.0"  />
                <gating:coordinate data-type:value="23737.44881889764"  />
                </gating:vertex >
                <gating:vertex  >
                <gating:coordinate data-type:value="67584.0"  />
                <gating:coordinate data-type:value="57795.52755905512"  />
                </gating:vertex >
                <gating:vertex  >
                <gating:coordinate data-type:value="131072.0"  />
                <gating:coordinate data-type:value="78436.78740157481"  />
                </gating:vertex >
                <gating:vertex  >
                <gating:coordinate data-type:value="87040.0"  />
                <gating:coordinate data-type:value="46442.83464566929"  />
                </gating:vertex >
                <gating:vertex  >
                <gating:coordinate data-type:value="56320.0"  />
                <gating:coordinate data-type:value="29929.826771653545"  />
                </gating:vertex >
                <gating:vertex  >
                <gating:coordinate data-type:value="28672.0"  />
                <gating:coordinate data-type:value="14448.88188976378"  />
                </gating:vertex >
                </gating:PolygonGate >
                </Gate >
                <Subpopulations  >
                <Population name="Comp-FITC-A, Comp-PE-A subset" annotation="" owningGroup="All Samples" expanded="1" sortPriority="10" count="745"  >
                <Graph backColor="#FFFFFF" foreColor="#000000" smoothing="0" addEventParam="0" type="Pseudocolor" fast="1" histogramSmoothingCount="0" showOutliers="0" tint="Tinted" showAxes="" drawLargeDots="0" lineWeight="Hairline" scientificNotation="1" smoothingHighResolution="1" contourHighResolution="1" showGates="1" showFreqOnPlots="1" showGateNameOnPlots="1" showMedians="0" showUncomped="0" showGrid="0" lastYAxisName=""  >
                <Axis dimension="x" name="FSC-W" label="" display="" min="0.0" max="0.0"  />
                <Axis dimension="y" name="Time" label="" display="" auto="Auto"  />
                <TextTraits font="SansSerif" size="12" name="Labels" style="plain" color="#000000" background="#FFFFFF" just="left"  />
                <TextTraits font="SansSerif" size="12" name="Graph" style="plain" color="#000000" background="#FFFFFF" just="left"  />
                <TextTraits font="SansSerif" size="12" name="Numbers" style="plain" color="#000000" background="#FFFFFF" just="left"  />
                </Graph >
                <Gate gating:id="ID20083133" gating:parent_id="ID23625255"  >
                <gating:PolygonGate eventsInside="1" annoOffsetX="107" annoOffsetY="127" tint="#000000" isTinted="0" lineWeight="Hairline" isFJGate="1" isQuad="0"  >
                <gating:dimension  >
                <data-type:parameter data-type:name="Comp-FITC-A"  />
                </gating:dimension >
                <gating:dimension  >
                <data-type:parameter data-type:name="Comp-PE-A"  />
                </gating:dimension >
                <gating:vertex  >
                <gating:coordinate data-type:value="631.32919"  />
                <gating:coordinate data-type:value="63523.2772"  />
                </gating:vertex >
                <gating:vertex  >
                <gating:coordinate data-type:value="367.09546"  />
                <gating:coordinate data-type:value="631.32919"  />
                </gating:vertex >
                <gating:vertex  >
                <gating:coordinate data-type:value="107437.37927"  />
                <gating:coordinate data-type:value="759.22733"  />
                </gating:vertex >
                <gating:vertex  >
                <gating:coordinate data-type:value="66142.82932"  />
                <gating:coordinate data-type:value="54043.71359"  />
                </gating:vertex >
                </gating:PolygonGate >
                </Gate >
                </Population >
                </Subpopulations >
              </Population >
            </Subpopulations >
          </Population >
        </Subpopulations >
        <Group name="All Samples" foreground="#000000" fontStyle="bold" live="1" synchronized="0"  >
          <Criteria  />
          <SampleRefs  >
            <SampleRef sampleID="2"  />
            <SampleRef sampleID="5"  />
          </SampleRefs >
        </Group >
      </GroupNode >
    </Groups >
    <SampleList  >
      <Sample  >
        <DataSet uri=".\0_WT2_006.fcs" sampleID="5" baseChannel="3.0" extraNegs="0.0" posDecades="4.5"  />
        <comp:spilloverMatrix version="7.6.1" prefix="Comp-" comp:id="Acquisition-defined" color="#FF0000"  >
          <comp:spillover comp:parameter="FITC-A"  >
            <comp:coefficient comp:parameter="FITC-A" comp:value="1.0"  />
            <comp:coefficient comp:parameter="PE-A" comp:value="0.3499999940395355"  />
          </comp:spillover >
          <comp:spillover comp:parameter="PE-A"  >
            <comp:coefficient comp:parameter="FITC-A" comp:value="0.004000000189989805"  />
            <comp:coefficient comp:parameter="PE-A" comp:value="1.0"  />
          </comp:spillover >
        </comp:spilloverMatrix >
        <Keywords  >
          <Keyword name="CST REGULATORY STATUS" value="RUO Performance Check"  />
          <Keyword name="CST PERFORMANCE EXPIRED" value="2019-05-18T16:55:14-07:00"  />
          <Keyword name="CST BEADS EXPIRED" value="True"  />
          <Keyword name="CST BASELINE DATE" value="2019-05-17T16:48:44-07:00"  />
          <Keyword name="CST SETUP DATE" value="2019-05-17T16:55:14-07:00"  />
          <Keyword name="CYTOMETER CONFIG CREATE DATE" value="2016-09-05T14:52:56-07:00"  />
          <Keyword name="CYTOMETER CONFIG NAME" value="85um- 3-laser, 9-color (5-2-2) Configuration 5"  />
          <Keyword name="CST BEADS LOT ID" value="70405"  />
          <Keyword name="CST SETUP STATUS" value="SUCCESS"  />
          <Keyword name="P7MS" value="0"  />
          <Keyword name="P7BS" value="0"  />
          <Keyword name="$P7G" value="13.0"  />
          <Keyword name="$P7E" value="0,0"  />
          <Keyword name="$P7B" value="32"  />
          <Keyword name="$P7R" value="1024"  />
          <Keyword name="$P7N" value="Time"  />
          <Keyword name="P6MS" value="0"  />
          <Keyword name="P6BS" value="49"  />
          <Keyword name="P6DISPLAY" value="LOG"  />
          <Keyword name="$P6G" value="1.0"  />
          <Keyword name="$P6V" value="527"  />
          <Keyword name="$P6E" value="0,0"  />
          <Keyword name="$P6B" value="32"  />
          <Keyword name="$P6R" value="262144"  />
          <Keyword name="$P6N" value="PE-A"  />
          <Keyword name="P5MS" value="0"  />
          <Keyword name="P5BS" value="32"  />
          <Keyword name="P5DISPLAY" value="LOG"  />
          <Keyword name="$P5G" value="1.0"  />
          <Keyword name="$P5V" value="419"  />
          <Keyword name="$P5E" value="5,3"  />
          <Keyword name="$P5B" value="32"  />
          <Keyword name="$P5R" value="262144"  />
          <Keyword name="$P5N" value="FITC-A"  />
          <Keyword name="P4MS" value="0"  />
          <Keyword name="P4BS" value="0"  />
          <Keyword name="P4DISPLAY" value="LOG"  />
          <Keyword name="$P4G" value="1.0"  />
          <Keyword name="$P4V" value="192"  />
          <Keyword name="$P4E" value="5,3"  />
          <Keyword name="$P4B" value="32"  />
          <Keyword name="$P4R" value="262144"  />
          <Keyword name="$P4N" value="SSC-A"  />
          <Keyword name="P3MS" value="0"  />
          <Keyword name="P3BS" value="-1"  />
          <Keyword name="$P3G" value="1.0"  />
          <Keyword name="$P3V" value="165"  />
          <Keyword name="$P3E" value="0,0"  />
          <Keyword name="$P3B" value="32"  />
          <Keyword name="$P3R" value="262144"  />
          <Keyword name="$P3N" value="FSC-W"  />
          <Keyword name="P2MS" value="0"  />
          <Keyword name="P2BS" value="0"  />
          <Keyword name="P2DISPLAY" value="LIN"  />
          <Keyword name="$P2G" value="1.0"  />
          <Keyword name="$P2V" value="165"  />
          <Keyword name="$P2E" value="0,0"  />
          <Keyword name="$P2B" value="32"  />
          <Keyword name="$P2R" value="262144"  />
          <Keyword name="$P2N" value="FSC-H"  />
          <Keyword name="P1MS" value="0"  />
          <Keyword name="P1BS" value="0"  />
          <Keyword name="P1DISPLAY" value="LIN"  />
          <Keyword name="$P1G" value="1.0"  />
          <Keyword name="$P1V" value="165"  />
          <Keyword name="$P1E" value="0,0"  />
          <Keyword name="$P1B" value="32"  />
          <Keyword name="$P1R" value="262144"  />
          <Keyword name="$P1N" value="FSC-A"  />
          <Keyword name="THRESHOLD" value="FSC,5000"  />
          <Keyword name="APPLY COMPENSATION" value="TRUE"  />
          <Keyword name="SPILL" value="2,FITC-A,PE-A,1,0.35,0.004,1"  />
          <Keyword name="$TIMESTEP" value="0.079999998"  />
          <Keyword name="LASER3ASF" value="0.79"  />
          <Keyword name="LASER3DELAY" value="56.75"  />
          <Keyword name="LASER3NAME" value="Violet"  />
          <Keyword name="LASER2ASF" value="0.98"  />
          <Keyword name="LASER2DELAY" value="-50.79"  />
          <Keyword name="LASER2NAME" value="Red"  />
          <Keyword name="LASER1ASF" value="1.18"  />
          <Keyword name="LASER1DELAY" value="0.00"  />
          <Keyword name="LASER1NAME" value="Blue"  />
          <Keyword name="$INST" value=" "  />
          <Keyword name="AUTOBS" value="TRUE"  />
          <Keyword name="FSC ASF" value="1.05"  />
          <Keyword name="$OP" value="Administrator"  />
          <Keyword name="EXPORT TIME" value="30-MAY-2019-15:30:48"  />
          <Keyword name="EXPORT USER NAME" value="Administrator"  />
          <Keyword name="WINDOW EXTENSION" value="2.00"  />
          <Keyword name="CYTNUM" value="1"  />
          <Keyword name="SETTINGS" value="Cytometer"  />
          <Keyword name="$CYT" value="FACSAriaII"  />
          <Keyword name="$ETIM" value="14:26:26"  />
          <Keyword name="$BTIM" value="14:26:00"  />
          <Keyword name="$DATE" value="30-MAY-2019"  />
          <Keyword name="GUID" value="48dd496e-5e14-4141-8919-21976408e129"  />
          <Keyword name="EXPERIMENT NAME" value="PE-FITC"  />
          <Keyword name="$SRC" value="0"  />
          <Keyword name="TUBE NAME" value="WT2"  />
          <Keyword name="CREATOR" value="BD FACSDiva Software Version 8.0.1"  />
          <Keyword name="$NEXTDATA" value="0"  />
          <Keyword name="$DATATYPE" value="F"  />
          <Keyword name="$BYTEORD" value="4,3,2,1"  />
          <Keyword name="$MODE" value="L"  />
          <Keyword name="$PAR" value="7"  />
          <Keyword name="$TOT" value="20000              "  />
          <Keyword name="$SYS" value="Windows 7 6.1"  />
          <Keyword name="$FIL" value="0_WT2_006.fcs"  />
          <Keyword name="$ENDDATA" value="562025             "  />
          <Keyword name="$BEGINDATA" value="2026"  />
          <Keyword name="$ENDSTEXT" value="0"  />
          <Keyword name="$BEGINSTEXT" value="0"  />
          <Keyword name="$ENDANALYSIS" value="0"  />
          <Keyword name="$BEGINANALYSIS" value="0"  />
          <Keyword name="FJ_FCS_VERSION" value="3"  />
          <Keyword name="FJ_$TIMESTEP" value="0.01"  />
          <Keyword name="$P8N" value="Comp-FITC-A"  />
          <Keyword name="$P8S" value=" "  />
          <Keyword name="$P8B" value="32"  />
          <Keyword name="$P8R" value="262144"  />
          <Keyword name="$P8G" value="1.0"  />
          <Keyword name="$P9N" value="Comp-PE-A"  />
          <Keyword name="$P9S" value=" "  />
          <Keyword name="$P9B" value="32"  />
          <Keyword name="$P9R" value="262144"  />
          <Keyword name="$P9G" value="1.0"  />
        </Keywords >
        <SampleNode name="0_WT2_006.fcs" annotation="" owningGroup="" expanded="1" sortPriority="10" count="20000" sampleID="5"  >
          <Graph backColor="#FFFFFF" foreColor="#000000" smoothing="0" addEventParam="0" type="Pseudocolor" fast="1" histogramSmoothingCount="0" showOutliers="0" tint="Tinted" showAxes="" drawLargeDots="0" lineWeight="Hairline" scientificNotation="1" smoothingHighResolution="1" contourHighResolution="1" showGates="1" showFreqOnPlots="1" showGateNameOnPlots="1" showMedians="0" showUncomped="0" showGrid="0" lastYAxisName="" rowCount="20000"  >
            <Axis dimension="x" name="FSC-A" label="" display="" min="0.0" max="0.0"  />
            <Axis dimension="y" name="SSC-A" label="" display="" auto="Auto"  />
            <TextTraits font="SansSerif" size="12" name="Labels" style="plain" color="#000000" background="#FFFFFF" just="left"  />
            <TextTraits font="SansSerif" size="12" name="Graph" style="plain" color="#000000" background="#FFFFFF" just="left"  />
            <TextTraits font="SansSerif" size="12" name="Numbers" style="plain" color="#000000" background="#FFFFFF" just="left"  />
          </Graph >
          <Subpopulations  >
            <Population name="FSC-A, SSC-A subset" annotation="" owningGroup="All Samples" expanded="1" sortPriority="10" count="15686"  >
              <Graph backColor="#FFFFFF" foreColor="#000000" smoothing="0" addEventParam="0" type="Pseudocolor" fast="1" histogramSmoothingCount="0" showOutliers="0" tint="Tinted" showAxes="" drawLargeDots="0" lineWeight="Hairline" scientificNotation="1" smoothingHighResolution="1" contourHighResolution="1" showGates="1" showFreqOnPlots="1" showGateNameOnPlots="1" showMedians="0" showUncomped="0" showGrid="0" lastYAxisName="" rowCount="20000"  >
                <Axis dimension="x" name="FSC-A" label="" display="" min="0.0" max="0.0"  />
                <Axis dimension="y" name="FSC-H" label="" display="" auto="Auto"  />
                <TextTraits font="SansSerif" size="12" name="Labels" style="plain" color="#000000" background="#FFFFFF" just="left"  />
                <TextTraits font="SansSerif" size="12" name="Graph" style="plain" color="#000000" background="#FFFFFF" just="left"  />
                <TextTraits font="SansSerif" size="12" name="Numbers" style="plain" color="#000000" background="#FFFFFF" just="left"  />
              </Graph >
              <Gate gating:id="ID11883678"  >
                <gating:PolygonGate eventsInside="1" annoOffsetX="26" annoOffsetY="-97" tint="#000000" isTinted="0" lineWeight="Hairline" isFJGate="1" isQuad="0"  >
                <gating:dimension  >
                <data-type:parameter data-type:name="FSC-A"  />
                </gating:dimension >
                <gating:dimension  >
                <data-type:parameter data-type:name="SSC-A"  />
                </gating:dimension >
                <gating:vertex  >
                <gating:coordinate data-type:value="21504.0"  />
                <gating:coordinate data-type:value="1561.9124539897725"  />
                </gating:vertex >
                <gating:vertex  >
                <gating:coordinate data-type:value="28672.0"  />
                <gating:coordinate data-type:value="232.74750505700368"  />
                </gating:vertex >
                <gating:vertex  >
                <gating:coordinate data-type:value="130048.0"  />
                <gating:coordinate data-type:value="690.7580886537987"  />
                </gating:vertex >
                <gating:vertex  >
                <gating:coordinate data-type:value="152576.0"  />
                <gating:coordinate data-type:value="1959.2140413467014"  />
                </gating:vertex >
                <gating:vertex  >
                <gating:coordinate data-type:value="134144.0"  />
                <gating:coordinate data-type:value="5814.639972758798"  />
                </gating:vertex >
                </gating:PolygonGate >
              </Gate >
              <Subpopulations  >
                <Population name="FSC-A, FSC-H subset" annotation="" owningGroup="All Samples" expanded="1" sortPriority="10" count="12879"  >
                <Graph backColor="#FFFFFF" foreColor="#000000" smoothing="0" addEventParam="0" type="Pseudocolor" fast="1" histogramSmoothingCount="0" showOutliers="0" tint="Tinted" showAxes="" drawLargeDots="0" lineWeight="Hairline" scientificNotation="1" smoothingHighResolution="1" contourHighResolution="1" showGates="1" showFreqOnPlots="1" showGateNameOnPlots="1" showMedians="0" showUncomped="0" showGrid="0" lastYAxisName="" rowCount="20000"  >
                <Axis dimension="x" name="Comp-FITC-A" label="" display="" min="0.0" max="0.0"  />
                <Axis dimension="y" name="Comp-PE-A" label="" display="" auto="Auto"  />
                <TextTraits font="SansSerif" size="12" name="Labels" style="plain" color="#000000" background="#FFFFFF" just="left"  />
                <TextTraits font="SansSerif" size="12" name="Graph" style="plain" color="#000000" background="#FFFFFF" just="left"  />
                <TextTraits font="SansSerif" size="12" name="Numbers" style="plain" color="#000000" background="#FFFFFF" just="left"  />
                </Graph >
                <Gate gating:id="ID13013256" gating:parent_id="ID11883678"  >
                <gating:PolygonGate eventsInside="1" annoOffsetX="44" annoOffsetY="-129" tint="#000000" isTinted="0" lineWeight="Hairline" isFJGate="1" isQuad="0"  >
                <gating:dimension  >
                <data-type:parameter data-type:name="FSC-A"  />
                </gating:dimension >
                <gating:dimension  >
                <data-type:parameter data-type:name="FSC-H"  />
                </gating:dimension >
                <gating:vertex  >
                <gating:coordinate data-type:value="23552.0"  />
                <gating:coordinate data-type:value="23737.44881889764"  />
                </gating:vertex >
                <gating:vertex  >
                <gating:coordinate data-type:value="67584.0"  />
                <gating:coordinate data-type:value="57795.52755905512"  />
                </gating:vertex >
                <gating:vertex  >
                <gating:coordinate data-type:value="131072.0"  />
                <gating:coordinate data-type:value="78436.78740157481"  />
                </gating:vertex >
                <gating:vertex  >
                <gating:coordinate data-type:value="87040.0"  />
                <gating:coordinate data-type:value="46442.83464566929"  />
                </gating:vertex >
                <gating:vertex  >
                <gating:coordinate data-type:value="56320.0"  />
                <gating:coordinate data-type:value="29929.826771653545"  />
                </gating:vertex >
                <gating:vertex  >
                <gating:coordinate data-type:value="28672.0"  />
                <gating:coordinate data-type:value="14448.88188976378"  />
                </gating:vertex >
                </gating:PolygonGate >
                </Gate >
                <Subpopulations  >
                <Population name="Comp-FITC-A, Comp-PE-A subset" annotation="" owningGroup="All Samples" expanded="1" sortPriority="10" count="384"  >
                <Graph backColor="#FFFFFF" foreColor="#000000" smoothing="0" addEventParam="0" type="Pseudocolor" fast="1" histogramSmoothingCount="0" showOutliers="0" tint="Tinted" showAxes="" drawLargeDots="0" lineWeight="Hairline" scientificNotation="1" smoothingHighResolution="1" contourHighResolution="1" showGates="1" showFreqOnPlots="1" showGateNameOnPlots="1" showMedians="0" showUncomped="0" showGrid="0" lastYAxisName="" rowCount="20000"  >
                <Axis dimension="x" name="FSC-W" label="" display="" min="0.0" max="0.0"  />
                <Axis dimension="y" name="Time" label="" display="" auto="Auto"  />
                <TextTraits font="SansSerif" size="12" name="Labels" style="plain" color="#000000" background="#FFFFFF" just="left"  />
                <TextTraits font="SansSerif" size="12" name="Graph" style="plain" color="#000000" background="#FFFFFF" just="left"  />
                <TextTraits font="SansSerif" size="12" name="Numbers" style="plain" color="#000000" background="#FFFFFF" just="left"  />
                </Graph >
                <Gate gating:id="ID6019048" gating:parent_id="ID13013256"  >
                <gating:PolygonGate eventsInside="1" annoOffsetX="64" annoOffsetY="100" tint="#000000" isTinted="0" lineWeight="Hairline" isFJGate="1" isQuad="0"  >
                <gating:dimension  >
                <data-type:parameter data-type:name="Comp-FITC-A"  />
                </gating:dimension >
                <gating:dimension  >
                <data-type:parameter data-type:name="Comp-PE-A"  />
                </gating:dimension >
                <gating:vertex  >
                <gating:coordinate data-type:value="631.32919"  />
                <gating:coordinate data-type:value="63523.2772"  />
                </gating:vertex >
                <gating:vertex  >
                <gating:coordinate data-type:value="367.09546"  />
                <gating:coordinate data-type:value="631.32919"  />
                </gating:vertex >
                <gating:vertex  >
                <gating:coordinate data-type:value="107437.37927"  />
                <gating:coordinate data-type:value="759.22733"  />
                </gating:vertex >
                <gating:vertex  >
                <gating:coordinate data-type:value="66142.82932"  />
                <gating:coordinate data-type:value="54043.71359"  />
                </gating:vertex >
                </gating:PolygonGate >
                </Gate >
                </Population >
                </Subpopulations >
                </Population >
              </Subpopulations >
            </Population >
          </Subpopulations >
        </SampleNode >
      </Sample >
      <Sample  >
        <DataSet uri=".\0_KO_004.fcs" sampleID="2" baseChannel="3.0" extraNegs="0.0" posDecades="4.5"  />
        <comp:spilloverMatrix version="7.6.1" prefix="Comp-" comp:id="Acquisition-defined" color="#FF0000"  >
          <comp:spillover comp:parameter="FITC-A"  >
            <comp:coefficient comp:parameter="FITC-A" comp:value="1.0"  />
            <comp:coefficient comp:parameter="PE-A" comp:value="0.3499999940395355"  />
          </comp:spillover >
          <comp:spillover comp:parameter="PE-A"  >
            <comp:coefficient comp:parameter="FITC-A" comp:value="0.004000000189989805"  />
            <comp:coefficient comp:parameter="PE-A" comp:value="1.0"  />
          </comp:spillover >
        </comp:spilloverMatrix >
        <Keywords  >
          <Keyword name="CST REGULATORY STATUS" value="RUO Performance Check"  />
          <Keyword name="CST PERFORMANCE EXPIRED" value="2019-05-18T16:55:14-07:00"  />
          <Keyword name="CST BEADS EXPIRED" value="True"  />
          <Keyword name="CST BASELINE DATE" value="2019-05-17T16:48:44-07:00"  />
          <Keyword name="CST SETUP DATE" value="2019-05-17T16:55:14-07:00"  />
          <Keyword name="CYTOMETER CONFIG CREATE DATE" value="2016-09-05T14:52:56-07:00"  />
          <Keyword name="CYTOMETER CONFIG NAME" value="85um- 3-laser, 9-color (5-2-2) Configuration 5"  />
          <Keyword name="CST BEADS LOT ID" value="70405"  />
          <Keyword name="CST SETUP STATUS" value="SUCCESS"  />
          <Keyword name="P7MS" value="0"  />
          <Keyword name="P7BS" value="0"  />
          <Keyword name="$P7G" value="13.0"  />
          <Keyword name="$P7E" value="0,0"  />
          <Keyword name="$P7B" value="32"  />
          <Keyword name="$P7R" value="512"  />
          <Keyword name="$P7N" value="Time"  />
          <Keyword name="P6MS" value="0"  />
          <Keyword name="P6BS" value="94"  />
          <Keyword name="P6DISPLAY" value="LOG"  />
          <Keyword name="$P6G" value="1.0"  />
          <Keyword name="$P6V" value="527"  />
          <Keyword name="$P6E" value="0,0"  />
          <Keyword name="$P6B" value="32"  />
          <Keyword name="$P6R" value="262144"  />
          <Keyword name="$P6N" value="PE-A"  />
          <Keyword name="P5MS" value="0"  />
          <Keyword name="P5BS" value="26"  />
          <Keyword name="P5DISPLAY" value="LOG"  />
          <Keyword name="$P5G" value="1.0"  />
          <Keyword name="$P5V" value="419"  />
          <Keyword name="$P5E" value="5,3"  />
          <Keyword name="$P5B" value="32"  />
          <Keyword name="$P5R" value="262144"  />
          <Keyword name="$P5N" value="FITC-A"  />
          <Keyword name="P4MS" value="0"  />
          <Keyword name="P4BS" value="0"  />
          <Keyword name="P4DISPLAY" value="LOG"  />
          <Keyword name="$P4G" value="1.0"  />
          <Keyword name="$P4V" value="192"  />
          <Keyword name="$P4E" value="5,3"  />
          <Keyword name="$P4B" value="32"  />
          <Keyword name="$P4R" value="262144"  />
          <Keyword name="$P4N" value="SSC-A"  />
          <Keyword name="P3MS" value="0"  />
          <Keyword name="P3BS" value="-1"  />
          <Keyword name="$P3G" value="1.0"  />
          <Keyword name="$P3V" value="165"  />
          <Keyword name="$P3E" value="0,0"  />
          <Keyword name="$P3B" value="32"  />
          <Keyword name="$P3R" value="262144"  />
          <Keyword name="$P3N" value="FSC-W"  />
          <Keyword name="P2MS" value="0"  />
          <Keyword name="P2BS" value="0"  />
          <Keyword name="P2DISPLAY" value="LIN"  />
          <Keyword name="$P2G" value="1.0"  />
          <Keyword name="$P2V" value="165"  />
          <Keyword name="$P2E" value="0,0"  />
          <Keyword name="$P2B" value="32"  />
          <Keyword name="$P2R" value="262144"  />
          <Keyword name="$P2N" value="FSC-H"  />
          <Keyword name="P1MS" value="0"  />
          <Keyword name="P1BS" value="0"  />
          <Keyword name="P1DISPLAY" value="LIN"  />
          <Keyword name="$P1G" value="1.0"  />
          <Keyword name="$P1V" value="165"  />
          <Keyword name="$P1E" value="0,0"  />
          <Keyword name="$P1B" value="32"  />
          <Keyword name="$P1R" value="262144"  />
          <Keyword name="$P1N" value="FSC-A"  />
          <Keyword name="THRESHOLD" value="FSC,5000"  />
          <Keyword name="APPLY COMPENSATION" value="TRUE"  />
          <Keyword name="SPILL" value="2,FITC-A,PE-A,1,0.35,0.004,1"  />
          <Keyword name="$TIMESTEP" value="0.079999998"  />
          <Keyword name="LASER3ASF" value="0.79"  />
          <Keyword name="LASER3DELAY" value="56.75"  />
          <Keyword name="LASER3NAME" value="Violet"  />
          <Keyword name="LASER2ASF" value="0.98"  />
          <Keyword name="LASER2DELAY" value="-50.79"  />
          <Keyword name="LASER2NAME" value="Red"  />
          <Keyword name="LASER1ASF" value="1.18"  />
          <Keyword name="LASER1DELAY" value="0.00"  />
          <Keyword name="LASER1NAME" value="Blue"  />
          <Keyword name="$INST" value=" "  />
          <Keyword name="AUTOBS" value="TRUE"  />
          <Keyword name="FSC ASF" value="1.05"  />
          <Keyword name="$OP" value="Administrator"  />
          <Keyword name="EXPORT TIME" value="30-MAY-2019-15:30:47"  />
          <Keyword name="EXPORT USER NAME" value="Administrator"  />
          <Keyword name="WINDOW EXTENSION" value="2.00"  />
          <Keyword name="CYTNUM" value="1"  />
          <Keyword name="SETTINGS" value="Cytometer"  />
          <Keyword name="$CYT" value="FACSAriaII"  />
          <Keyword name="$ETIM" value="14:12:15"  />
          <Keyword name="$BTIM" value="14:12:00"  />
          <Keyword name="$DATE" value="30-MAY-2019"  />
          <Keyword name="GUID" value="fc51b897-b642-4f2a-818e-239b07adca13"  />
          <Keyword name="EXPERIMENT NAME" value="PE-FITC"  />
          <Keyword name="$SRC" value="0"  />
          <Keyword name="TUBE NAME" value="KO"  />
          <Keyword name="CREATOR" value="BD FACSDiva Software Version 8.0.1"  />
          <Keyword name="$NEXTDATA" value="0"  />
          <Keyword name="$DATATYPE" value="F"  />
          <Keyword name="$BYTEORD" value="4,3,2,1"  />
          <Keyword name="$MODE" value="L"  />
          <Keyword name="$PAR" value="7"  />
          <Keyword name="$TOT" value="20000              "  />
          <Keyword name="$SYS" value="Windows 7 6.1"  />
          <Keyword name="$FIL" value="0_KO_004.fcs"  />
          <Keyword name="$ENDDATA" value="562023             "  />
          <Keyword name="$BEGINDATA" value="2024"  />
          <Keyword name="$ENDSTEXT" value="0"  />
          <Keyword name="$BEGINSTEXT" value="0"  />
          <Keyword name="$ENDANALYSIS" value="0"  />
          <Keyword name="$BEGINANALYSIS" value="0"  />
          <Keyword name="FJ_FCS_VERSION" value="3"  />
          <Keyword name="FJ_$TIMESTEP" value="0.01"  />
          <Keyword name="$P8N" value="Comp-FITC-A"  />
          <Keyword name="$P8S" value=" "  />
          <Keyword name="$P8B" value="32"  />
          <Keyword name="$P8R" value="262144"  />
          <Keyword name="$P8G" value="1.0"  />
          <Keyword name="$P9N" value="Comp-PE-A"  />
          <Keyword name="$P9S" value=" "  />
          <Keyword name="$P9B" value="32"  />
          <Keyword name="$P9R" value="262144"  />
          <Keyword name="$P9G" value="1.0"  />
        </Keywords >
        <SampleNode name="0_KO_004.fcs" annotation="" owningGroup="" expanded="1" sortPriority="10" count="20000" sampleID="2"  >
          <Graph backColor="#FFFFFF" foreColor="#000000" smoothing="0" addEventParam="0" type="Pseudocolor" fast="1" histogramSmoothingCount="0" showOutliers="0" tint="Tinted" showAxes="" drawLargeDots="0" lineWeight="Hairline" scientificNotation="1" smoothingHighResolution="1" contourHighResolution="1" showGates="1" showFreqOnPlots="1" showGateNameOnPlots="1" showMedians="0" showUncomped="0" showGrid="0" lastYAxisName="" rowCount="20000"  >
            <Axis dimension="x" name="FSC-A" label="" display="" min="0.0" max="0.0"  />
            <Axis dimension="y" name="SSC-A" label="" display="" auto="Auto"  />
            <TextTraits font="SansSerif" size="12" name="Labels" style="plain" color="#000000" background="#FFFFFF" just="left"  />
            <TextTraits font="SansSerif" size="12" name="Graph" style="plain" color="#000000" background="#FFFFFF" just="left"  />
            <TextTraits font="SansSerif" size="12" name="Numbers" style="plain" color="#000000" background="#FFFFFF" just="left"  />
          </Graph >
          <Subpopulations  >
            <Population name="FSC-A, SSC-A subset" annotation="" owningGroup="All Samples" expanded="1" sortPriority="10" count="16850"  >
              <Graph backColor="#FFFFFF" foreColor="#000000" smoothing="0" addEventParam="0" type="Pseudocolor" fast="1" histogramSmoothingCount="0" showOutliers="0" tint="Tinted" showAxes="" drawLargeDots="0" lineWeight="Hairline" scientificNotation="1" smoothingHighResolution="1" contourHighResolution="1" showGates="1" showFreqOnPlots="1" showGateNameOnPlots="1" showMedians="0" showUncomped="0" showGrid="0" lastYAxisName="" rowCount="20000"  >
                <Axis dimension="x" name="FSC-A" label="" display="" min="0.0" max="0.0"  />
                <Axis dimension="y" name="FSC-H" label="" display="" auto="Auto"  />
                <TextTraits font="SansSerif" size="12" name="Labels" style="plain" color="#000000" background="#FFFFFF" just="left"  />
                <TextTraits font="SansSerif" size="12" name="Graph" style="plain" color="#000000" background="#FFFFFF" just="left"  />
                <TextTraits font="SansSerif" size="12" name="Numbers" style="plain" color="#000000" background="#FFFFFF" just="left"  />
              </Graph >
              <Gate gating:id="ID8339985"  >
                <gating:PolygonGate eventsInside="1" annoOffsetX="26" annoOffsetY="-97" tint="#000000" isTinted="0" lineWeight="Hairline" isFJGate="1" isQuad="0"  >
                <gating:dimension  >
                <data-type:parameter data-type:name="FSC-A"  />
                </gating:dimension >
                <gating:dimension  >
                <data-type:parameter data-type:name="SSC-A"  />
                </gating:dimension >
                <gating:vertex  >
                <gating:coordinate data-type:value="21504.0"  />
                <gating:coordinate data-type:value="1561.9124539897725"  />
                </gating:vertex >
                <gating:vertex  >
                <gating:coordinate data-type:value="28672.0"  />
                <gating:coordinate data-type:value="232.74750505700368"  />
                </gating:vertex >
                <gating:vertex  >
                <gating:coordinate data-type:value="130048.0"  />
                <gating:coordinate data-type:value="690.7580886537987"  />
                </gating:vertex >
                <gating:vertex  >
                <gating:coordinate data-type:value="152576.0"  />
                <gating:coordinate data-type:value="1959.2140413467014"  />
                </gating:vertex >
                <gating:vertex  >
                <gating:coordinate data-type:value="134144.0"  />
                <gating:coordinate data-type:value="5814.639972758798"  />
                </gating:vertex >
                </gating:PolygonGate >
              </Gate >
              <Subpopulations  >
                <Population name="FSC-A, FSC-H subset" annotation="" owningGroup="All Samples" expanded="1" sortPriority="10" count="15063"  >
                <Graph backColor="#FFFFFF" foreColor="#000000" smoothing="0" addEventParam="0" type="Pseudocolor" fast="1" histogramSmoothingCount="0" showOutliers="0" tint="Tinted" showAxes="" drawLargeDots="0" lineWeight="Hairline" scientificNotation="1" smoothingHighResolution="1" contourHighResolution="1" showGates="1" showFreqOnPlots="1" showGateNameOnPlots="1" showMedians="0" showUncomped="0" showGrid="0" lastYAxisName="" rowCount="20000"  >
                <Axis dimension="x" name="Comp-FITC-A" label="" display="" min="0.0" max="0.0"  />
                <Axis dimension="y" name="Comp-PE-A" label="" display="" auto="Auto"  />
                <TextTraits font="SansSerif" size="12" name="Labels" style="plain" color="#000000" background="#FFFFFF" just="left"  />
                <TextTraits font="SansSerif" size="12" name="Graph" style="plain" color="#000000" background="#FFFFFF" just="left"  />
                <TextTraits font="SansSerif" size="12" name="Numbers" style="plain" color="#000000" background="#FFFFFF" just="left"  />
                </Graph >
                <Gate gating:id="ID10475447" gating:parent_id="ID8339985"  >
                <gating:PolygonGate eventsInside="1" annoOffsetX="44" annoOffsetY="-129" tint="#000000" isTinted="0" lineWeight="Hairline" isFJGate="1" isQuad="0"  >
                <gating:dimension  >
                <data-type:parameter data-type:name="FSC-A"  />
                </gating:dimension >
                <gating:dimension  >
                <data-type:parameter data-type:name="FSC-H"  />
                </gating:dimension >
                <gating:vertex  >
                <gating:coordinate data-type:value="23552.0"  />
                <gating:coordinate data-type:value="23737.44881889764"  />
                </gating:vertex >
                <gating:vertex  >
                <gating:coordinate data-type:value="67584.0"  />
                <gating:coordinate data-type:value="57795.52755905512"  />
                </gating:vertex >
                <gating:vertex  >
                <gating:coordinate data-type:value="131072.0"  />
                <gating:coordinate data-type:value="78436.78740157481"  />
                </gating:vertex >
                <gating:vertex  >
                <gating:coordinate data-type:value="87040.0"  />
                <gating:coordinate data-type:value="46442.83464566929"  />
                </gating:vertex >
                <gating:vertex  >
                <gating:coordinate data-type:value="56320.0"  />
                <gating:coordinate data-type:value="29929.826771653545"  />
                </gating:vertex >
                <gating:vertex  >
                <gating:coordinate data-type:value="28672.0"  />
                <gating:coordinate data-type:value="14448.88188976378"  />
                </gating:vertex >
                </gating:PolygonGate >
                </Gate >
                <Subpopulations  >
                <Population name="Comp-FITC-A, Comp-PE-A subset" annotation="" owningGroup="All Samples" expanded="1" sortPriority="10" count="745"  >
                <Graph backColor="#FFFFFF" foreColor="#000000" smoothing="0" addEventParam="0" type="Pseudocolor" fast="1" histogramSmoothingCount="0" showOutliers="0" tint="Tinted" showAxes="" drawLargeDots="0" lineWeight="Hairline" scientificNotation="1" smoothingHighResolution="1" contourHighResolution="1" showGates="1" showFreqOnPlots="1" showGateNameOnPlots="1" showMedians="0" showUncomped="0" showGrid="0" lastYAxisName="" rowCount="20000"  >
                <Axis dimension="x" name="FSC-W" label="" display="" min="0.0" max="0.0"  />
                <Axis dimension="y" name="Time" label="" display="" auto="Auto"  />
                <TextTraits font="SansSerif" size="12" name="Labels" style="plain" color="#000000" background="#FFFFFF" just="left"  />
                <TextTraits font="SansSerif" size="12" name="Graph" style="plain" color="#000000" background="#FFFFFF" just="left"  />
                <TextTraits font="SansSerif" size="12" name="Numbers" style="plain" color="#000000" background="#FFFFFF" just="left"  />
                </Graph >
                <Gate gating:id="ID153706" gating:parent_id="ID10475447"  >
                <gating:PolygonGate eventsInside="1" annoOffsetX="204" annoOffsetY="104" tint="#000000" isTinted="0" lineWeight="Hairline" isFJGate="1" isQuad="0"  >
                <gating:dimension  >
                <data-type:parameter data-type:name="Comp-FITC-A"  />
                </gating:dimension >
                <gating:dimension  >
                <data-type:parameter data-type:name="Comp-PE-A"  />
                </gating:dimension >
                <gating:vertex  >
                <gating:coordinate data-type:value="631.32919"  />
                <gating:coordinate data-type:value="63523.2772"  />
                </gating:vertex >
                <gating:vertex  >
                <gating:coordinate data-type:value="367.09546"  />
                <gating:coordinate data-type:value="631.32919"  />
                </gating:vertex >
                <gating:vertex  >
                <gating:coordinate data-type:value="107437.37927"  />
                <gating:coordinate data-type:value="759.22733"  />
                </gating:vertex >
                <gating:vertex  >
                <gating:coordinate data-type:value="66142.82932"  />
                <gating:coordinate data-type:value="54043.71359"  />
                </gating:vertex >
                </gating:PolygonGate >
                </Gate >
                </Population >
                </Subpopulations >
                </Population >
              </Subpopulations >
            </Population >
          </Subpopulations >
        </SampleNode >
      </Sample >
    </SampleList >
    <TableEditor title="FlowJo Tables - 20190531-2.wsp" current="Untitled"  >
      <Table name="Untitled" destination="FlowJo" autoopen="0" quickclose="0" heatmaps="0" simpleUI="0" showHeader="1" showFooter="1"  >
        <Iteration iterationType="Sample" iterationValue="0_KO_004.fcs" discriminator="$BTIM" panelSize="1" groupName=""  />
      </Table >
      <WindowPosition x="0" y="0" width="675" height="340" displayed="0"  />
    </TableEditor >
    <LayoutEditor title="FlowJo Layouts - 20190531-2.wsp" current="Untitled" layoutstate="Untitled"  >
      <Layout orientation="1" simpleUI="0" name="Untitled" pagescale="1.0" scale="1.0" showGrid="0" showPageBreaks="0"  >
        <FigList  >
          <ChartData showSampleName="1" showFullPath="0" showFreq="0" showCount="1" showPopulationName="1" showGraphTitle="0" showMedians="0" useShortName="1" showKeyword="0" keyword="" showStatistic="0" statistic="" offsetHistograms="0" offsetX="0" offsetY="0" x="120" y="93" width="256" height="256" rotation="0" flipH="0" flipV="0" showAdjunctHistograms="0" scaleH="100.0" scaleV="100.0" aspectRatioLock="0" z="0"  >
            <Graph backColor="#FFFFFF" foreColor="#000000" smoothing="0" addEventParam="0" type="Pseudocolor" fast="1" histogramSmoothingCount="0" showOutliers="0" tint="Tinted" showAxes="tnlTNL" drawLargeDots="0" lineWeight="Hairline" scientificNotation="1" smoothingHighResolution="1" contourHighResolution="1" showGates="1" showFreqOnPlots="1" showGateNameOnPlots="1" showMedians="0" showUncomped="0" showGrid="0" lastYAxisName="" rowCount="20000"  >
              <Axis dimension="x" name="Comp-FITC-A" label="LGR5" display="" min="0.0" max="100.0"  />
              <Axis dimension="y" name="Comp-PE-A" label="α6" display="" auto="Auto"  />
              <TextTraits font="SansSerif" size="12" name="Labels" style="plain" color="#000000" background="#FFFFFF" just="left"  />
              <TextTraits font="SansSerif" size="12" name="Graph" style="plain" color="#000000" background="#FFFFFF" just="left"  />
              <TextTraits font="SansSerif" size="12" name="Numbers" style="plain" color="#000000" background="#FFFFFF" just="left"  />
            </Graph >
            <Annotation lineWeight="Hairline" fill="#FFFFFF" stroke="#000000" lineStyle="Solid" enabled="1" xScale="1.0" yScale="1.0" aspectRatioLock="0" annoOffsetX="0" annoOffsetY="0" text="&amp;#xA; &amp;lt;PopulationName/&amp;gt;&amp;#xA; &amp;lt;Count/&amp;gt;&amp;#xA;   &amp;#xA; &amp;lt;SampleName/&amp;gt;" fitText="1"  >
              <TextTraits font="SansSerif" size="12" name="SansSerif" style="plain" color="#000000" background="#FFFFFF" just="left"  />
              <WindowPosition x="0" y="340" width="135" height="104" displayed="0" panelState=""  />
            </Annotation >
            <Legend lineWeight="Hairline" fill="#FFFFFF" stroke="#000000" lineStyle="Solid" enabled="1" xScale="1.0" yScale="1.0" aspectRatioLock="0" columns="2" rows="1" headervisible="1" tableheader="" templatename="" font="SansSerif" showPopName="0" showWellName="0" showParmNames="0" showAxes="0" showEdgesOnly="0"  >
              <WindowPosition x="264" y="0" width="240" height="60" displayed="0" panelState=""  />
              <ValueList  >
                <Value name="Population Name"  />
              </ValueList >
              <TextTraits font="SansSerif" size="12" name="" style="plain" color="#000000" background="#FFFFFF" just="left"  />
            </Legend >
            <Ancestry lineWeight="Hairline" fill="#FFFFFF" stroke="#000000" lineStyle="Solid" enabled="1" xScale="1.0" yScale="1.0" aspectRatioLock="0" annoOffsetX="0" annoOffsetY="0" backgating="0" horizontal="0"  >
              <WindowPosition x="264" y="-1" width="140" height="140" displayed="0" panelState=""  />
            </Ancestry >
            <Multigraph lineWeight="Hairline" fill="#808080" stroke="#000000" lineStyle="Solid" enabled="1" xScale="1.0" yScale="1.0" aspectRatioLock="0" annoOffsetX="0" annoOffsetY="0" type="NxN"  >
              <WindowPosition x="0" y="0" width="0" height="0" displayed="0" panelState=""  />
            </Multigraph >
            <PopModelList  >
              <DataLayer path="FSC-A, SSC-A subset/FSC-A, FSC-H subset" panelValue="1" discriminatorValue="" sampleID="5"  >
                <LegendSpec color="#000000" text="" fill="None" lineWeight="Normal" lineStyle="Solid" control="0"  />
              </DataLayer >
            </PopModelList >
            <WindowPosition x="120" y="93" width="256" height="256" displayed="1" panelState=""  />
          </ChartData >
        </FigList >
        <Iteration iterationType="Sample" iterationValue="0_KO_004.fcs" discriminator="$BTIM" panelSize="1" groupName=""  />
      </Layout >
      <WindowPosition x="-8" y="-8" width="1382" height="744" displayed="0"  />
    </LayoutEditor >
    <CompensationEditor title="Compensation Editor - 20190531-2.wsp" current="Untitled"  >
      <Compensation name="Untitled" dividerLocation="250"  >
        <comp:spilloverMatrix version="7.6.1" prefix="Comp-" comp:id="Untitled" color="#0000FF"  >
          <comp:spillover comp:parameter="FITC-A"  >
            <comp:coefficient comp:parameter="FITC-A" comp:value="1.0"  />
            <comp:coefficient comp:parameter="PE-A" comp:value="0.0"  />
          </comp:spillover >
          <comp:spillover comp:parameter="PE-A"  >
            <comp:coefficient comp:parameter="FITC-A" comp:value="0.0"  />
            <comp:coefficient comp:parameter="PE-A" comp:value="1.0"  />
          </comp:spillover >
        </comp:spilloverMatrix >
        <Transformations  >
          <transforms:transformation transforms:id="Logicle-of-*"  >
            <transforms:pre-defined  >
              <transforms:logicle transforms:sample="FCS3.0 Settings" transforms:T="4.5" transforms:w="0.0" transforms:m="-10.0" transforms:isDiva="1" transforms:autoCalculateExtraNegative="0"  />
            </transforms:pre-defined >
          </transforms:transformation >
        </Transformations >
      </Compensation >
      <Compensation name="Acquisition-defined"  >
        <comp:spilloverMatrix version="7.6.1" prefix="Comp-" comp:id="Acquisition-defined" color="#FF0000"  >
          <comp:spillover comp:parameter="FITC-A"  >
            <comp:coefficient comp:parameter="FITC-A" comp:value="1.0"  />
            <comp:coefficient comp:parameter="PE-A" comp:value="0.3499999940395355"  />
          </comp:spillover >
          <comp:spillover comp:parameter="PE-A"  >
            <comp:coefficient comp:parameter="FITC-A" comp:value="0.004000000189989805"  />
            <comp:coefficient comp:parameter="PE-A" comp:value="1.0"  />
          </comp:spillover >
        </comp:spilloverMatrix >
        <Samples  >
          <Sample sampleID="5"  />
          <Sample sampleID="2"  />
        </Samples >
        <Transformations  >
          <transforms:transformation transforms:id="Logicle-of-*"  >
            <transforms:pre-defined  >
              <transforms:logicle transforms:sample="FCS3.0 Settings" transforms:T="4.5" transforms:w="0.0" transforms:m="-10.0" transforms:isDiva="1" transforms:autoCalculateExtraNegative="0"  />
            </transforms:pre-defined >
          </transforms:transformation >
          <transforms:transformation transforms:id="Logicle-of-FSC-A"  >
            <transforms:pre-defined  >
              <transforms:logicle transforms:parameter="FSC-A" transforms:sample="*" transforms:T="-1.0" transforms:w="-1.0" transforms:m="-1.0" transforms:isDiva="1" transforms:autoCalculateExtraNegative="0"  />
            </transforms:pre-defined >
          </transforms:transformation >
        </Transformations >
      </Compensation >
      <Compensation name="Acquisition-defined-1"  >
        <comp:spilloverMatrix version="7.6.1" prefix="Comp-" comp:id="Acquisition-defined-1" color="#00FF00"  >
          <comp:spillover comp:parameter="FITC-A"  >
            <comp:coefficient comp:parameter="FITC-A" comp:value="1.0"  />
            <comp:coefficient comp:parameter="PE-A" comp:value="0.0"  />
          </comp:spillover >
          <comp:spillover comp:parameter="PE-A"  >
            <comp:coefficient comp:parameter="FITC-A" comp:value="0.004000000189989805"  />
            <comp:coefficient comp:parameter="PE-A" comp:value="1.0"  />
          </comp:spillover >
        </comp:spilloverMatrix >
        <Samples  />
        <Transformations  >
          <transforms:transformation transforms:id="Logicle-of-*"  >
            <transforms:pre-defined  >
              <transforms:logicle transforms:sample="FCS3.0 Settings" transforms:T="4.5" transforms:w="0.0" transforms:m="-10.0" transforms:isDiva="1" transforms:autoCalculateExtraNegative="0"  />
            </transforms:pre-defined >
          </transforms:transformation >
        </Transformations >
      </Compensation >
      <WindowPosition x="0" y="0" width="800" height="570" displayed="0"  />
    </CompensationEditor >
    <DivaSettings logSideSc="0" logForwSc="0" logAllNonSc="1" logAllFluors="1" baseChannel="3" pulseHeight="5.0" pulseArea="5.0" autoTransform="1" numDecades="4.5" extraNegs="0.0" widthBasis="-10" pulseAccuriArea="7.0" pulseAccuriHeight="7.0" linearParameters=""  />
  </Workspace >
