# Supplementary material for: Gpr54 deletion accelerates hair cycle and hair regeneration
Source: EMBO Rep. 2024 Nov 25;26(1):200–17. doi: 10.1038/s44319-024-00327-y (PMC11724127; doi:10.1038/s44319-024-00327-y)
Supplement: Supplementary file 7 — Source data Fig. 6 [file 44319_2024_327_MOESM7_ESM.zip › Figure 6/6D/20190626 WT KO.wsp]

<?xml version="1.0" encoding="UTF-8"?>
  <Workspace version="1.6" flowJoVersion="7.6.1" modDate="Wed Jun 26 17:45:38 CST 2019" useFreqParent="1" drawRowBorders="1" drawColumnBorders="1" isTemplate="0" curGroup="All Samples" groupPaneHeight="-1" xmlns:xsi="http://www.w3.org/2001/XMLSchema-instance" xmlns:gating="http://www.isac-net.org/std/Gating-ML/v1.5/gating" xmlns:transforms="http://www.isac-net.org/std/Gating-ML/v1.5/transformations" xmlns:data-type="http://www.isac-net.org/std/Gating-ML/v1.5/datatypes" xmlns:comp="http://www.isac-net.org/std/Gating-ML/v1.5/compensation" xsi:schemaLocation="http://www.isac-net.org/std/Gating-ML/v1.5/gating ../../XML-schemas/Gating-ML.v1.5.xsd http://www.isac-net.org/std/Gating-ML/v1.5/transformations ../../XML-schemas/Transformations.v1.5.xsd http://www.isac-net.org/std/Gating-ML/v1.5/datatypes ../../XML-schemas/DataTypes.v1.5.xsd" nonAutoSaveFileName="C:\Users\Administrator\.android\Desktop\20190626.wsp"  >
    <WindowPosition x="-8" y="-8" width="1382" height="744" displayed="1" panelState="---"  />
    <TextTraits font="SansSerif" size="12" name="Workspace" style="plain" color="#000000" background="#FFFFFF" just="left"  />
    <Columns wsSortOrder="" wsSortAscending="1"  >
      <TColumn name="Name" width="636"  />
      <TColumn name="Statistic" width="366"  />
      <TColumn name="#Cells" width="360"  />
    </Columns >
    <Groups  >
      <GroupNode name="All Samples" annotation="" owningGroup="All Samples" expanded="1" sortPriority="10" count="0"  >
        <Graph backColor="#FFFFFF" foreColor="#000000" smoothing="0" addEventParam="0" type="Pseudocolor" fast="1" histogramSmoothingCount="0" showOutliers="0" tint="None" showAxes="" drawLargeDots="0" lineWeight="Hairline" scientificNotation="1" smoothingHighResolution="1" contourHighResolution="1" showGates="1" showFreqOnPlots="1" showGateNameOnPlots="1" showMedians="0" showUncomped="0" showGrid="0" lastYAxisName=""  >
          <Axis dimension="x" name="" label="" display="" min="0.0" max="0.0"  />
          <Axis dimension="y" name="" label="" display="" auto="Auto"  />
          <TextTraits font="SansSerif" size="12" name="Labels" style="plain" color="#000000" background="#FFFFFF" just="left"  />
          <TextTraits font="SansSerif" size="12" name="Graph" style="plain" color="#000000" background="#FFFFFF" just="left"  />
          <TextTraits font="SansSerif" size="12" name="Numbers" style="plain" color="#000000" background="#FFFFFF" just="left"  />
        </Graph >
        <Subpopulations  >
          <Population name="FSC-A, SSC-A subset" annotation="" owningGroup="All Samples" expanded="1" sortPriority="10" count="16542"  >
            <Graph backColor="#FFFFFF" foreColor="#000000" smoothing="0" addEventParam="0" type="Pseudocolor" fast="1" histogramSmoothingCount="0" showOutliers="0" tint="Tinted" showAxes="" drawLargeDots="0" lineWeight="Hairline" scientificNotation="1" smoothingHighResolution="1" contourHighResolution="1" showGates="1" showFreqOnPlots="1" showGateNameOnPlots="1" showMedians="0" showUncomped="0" showGrid="0" lastYAxisName=""  >
              <Axis dimension="x" name="FSC-A" label="" display="" min="0.0" max="0.0"  />
              <Axis dimension="y" name="SSC-A" label="" display="" auto="Auto"  />
              <TextTraits font="SansSerif" size="12" name="Labels" style="plain" color="#000000" background="#FFFFFF" just="left"  />
              <TextTraits font="SansSerif" size="12" name="Graph" style="plain" color="#000000" background="#FFFFFF" just="left"  />
              <TextTraits font="SansSerif" size="12" name="Numbers" style="plain" color="#000000" background="#FFFFFF" just="left"  />
            </Graph >
            <Gate gating:id="ID22504295"  >
              <gating:PolygonGate eventsInside="1" annoOffsetX="36" annoOffsetY="-133" tint="#000000" isTinted="0" lineWeight="Hairline" isFJGate="1" isQuad="0"  >
                <gating:dimension  >
                <data-type:parameter data-type:name="FSC-A"  />
                </gating:dimension >
                <gating:dimension  >
                <data-type:parameter data-type:name="SSC-A"  />
                </gating:dimension >
                <gating:vertex  >
                <gating:coordinate data-type:value="15360.0"  />
                <gating:coordinate data-type:value="51603.149606299216"  />
                </gating:vertex >
                <gating:vertex  >
                <gating:coordinate data-type:value="56320.0"  />
                <gating:coordinate data-type:value="56763.464566929135"  />
                </gating:vertex >
                <gating:vertex  >
                <gating:coordinate data-type:value="71680.0"  />
                <gating:coordinate data-type:value="29929.826771653545"  />
                </gating:vertex >
                <gating:vertex  >
                <gating:coordinate data-type:value="32768.0"  />
                <gating:coordinate data-type:value="1032.0629921259842"  />
                </gating:vertex >
                <gating:vertex  >
                <gating:coordinate data-type:value="9216.0"  />
                <gating:coordinate data-type:value="6192.377952755905"  />
                </gating:vertex >
                <gating:vertex  >
                <gating:coordinate data-type:value="3072.0"  />
                <gating:coordinate data-type:value="31993.952755905513"  />
                </gating:vertex >
              </gating:PolygonGate >
            </Gate >
            <Subpopulations  >
              <Population name="FSC-A, FSC-H subset" annotation="" owningGroup="All Samples" expanded="1" sortPriority="10" count="16307"  >
                <Graph backColor="#FFFFFF" foreColor="#000000" smoothing="0" addEventParam="0" type="Pseudocolor" fast="1" histogramSmoothingCount="0" showOutliers="0" tint="Tinted" showAxes="" drawLargeDots="0" lineWeight="Hairline" scientificNotation="1" smoothingHighResolution="1" contourHighResolution="1" showGates="1" showFreqOnPlots="1" showGateNameOnPlots="1" showMedians="0" showUncomped="0" showGrid="0" lastYAxisName=""  >
                <Axis dimension="x" name="APC-A" label="" display="" min="0.0" max="0.0"  />
                <Axis dimension="y" name="SSC-A" label="" display="" auto="Auto"  />
                <TextTraits font="SansSerif" size="12" name="Labels" style="plain" color="#000000" background="#FFFFFF" just="left"  />
                <TextTraits font="SansSerif" size="12" name="Graph" style="plain" color="#000000" background="#FFFFFF" just="left"  />
                <TextTraits font="SansSerif" size="12" name="Numbers" style="plain" color="#000000" background="#FFFFFF" just="left"  />
                </Graph >
                <Gate gating:id="ID4134251" gating:parent_id="ID22504295"  >
                <gating:PolygonGate eventsInside="1" annoOffsetX="10" annoOffsetY="-116" tint="#000000" isTinted="0" lineWeight="Hairline" isFJGate="1" isQuad="0"  >
                <gating:dimension  >
                <data-type:parameter data-type:name="FSC-A"  />
                </gating:dimension >
                <gating:dimension  >
                <data-type:parameter data-type:name="FSC-H"  />
                </gating:dimension >
                <gating:vertex  >
                <gating:coordinate data-type:value="6144.0"  />
                <gating:coordinate data-type:value="10320.629921259842"  />
                </gating:vertex >
                <gating:vertex  >
                <gating:coordinate data-type:value="43008.0"  />
                <gating:coordinate data-type:value="44378.708661417324"  />
                </gating:vertex >
                <gating:vertex  >
                <gating:coordinate data-type:value="62464.0"  />
                <gating:coordinate data-type:value="59859.65354330709"  />
                </gating:vertex >
                <gating:vertex  >
                <gating:coordinate data-type:value="58368.0"  />
                <gating:coordinate data-type:value="40250.45669291339"  />
                </gating:vertex >
                <gating:vertex  >
                <gating:coordinate data-type:value="23552.0"  />
                <gating:coordinate data-type:value="11352.692913385827"  />
                </gating:vertex >
                <gating:vertex  >
                <gating:coordinate data-type:value="13312.0"  />
                <gating:coordinate data-type:value="2064.1259842519685"  />
                </gating:vertex >
                <gating:vertex  >
                <gating:coordinate data-type:value="6144.0"  />
                <gating:coordinate data-type:value="2064.1259842519685"  />
                </gating:vertex >
                </gating:PolygonGate >
                </Gate >
                <Subpopulations  >
                <Population name="APC-A, SSC-A subset" annotation="" owningGroup="All Samples" expanded="1" sortPriority="10" count="41"  >
                <Graph backColor="#FFFFFF" foreColor="#000000" smoothing="1" addEventParam="0" type="Histogram" fast="1" histogramSmoothingCount="0" showOutliers="0" tint="Tinted" showAxes="" drawLargeDots="0" lineWeight="Hairline" scientificNotation="1" smoothingHighResolution="1" contourHighResolution="1" showGates="1" showFreqOnPlots="1" showGateNameOnPlots="1" showMedians="0" showUncomped="0" showGrid="0" lastYAxisName=""  >
                <Axis dimension="x" name="PE-A" label="" display="" min="0.0" max="0.0"  />
                <Axis dimension="y" name="Histogram" label="" display="" auto="Auto"  />
                <TextTraits font="SansSerif" size="12" name="Labels" style="plain" color="#000000" background="#FFFFFF" just="left"  />
                <TextTraits font="SansSerif" size="12" name="Graph" style="plain" color="#000000" background="#FFFFFF" just="left"  />
                <TextTraits font="SansSerif" size="12" name="Numbers" style="plain" color="#000000" background="#FFFFFF" just="left"  />
                </Graph >
                <Gate gating:id="ID26697843" gating:parent_id="ID4134251"  >
                <gating:PolygonGate eventsInside="1" annoOffsetX="8" annoOffsetY="-142" tint="#000000" isTinted="0" lineWeight="Hairline" isFJGate="1" isQuad="0"  >
                <gating:dimension  >
                <data-type:parameter data-type:name="APC-A"  />
                </gating:dimension >
                <gating:dimension  >
                <data-type:parameter data-type:name="SSC-A"  />
                </gating:dimension >
                <gating:vertex  >
                <gating:coordinate data-type:value="5920.09378"  />
                <gating:coordinate data-type:value="63987.90551181103"  />
                </gating:vertex >
                <gating:vertex  >
                <gating:coordinate data-type:value="3979.59312"  />
                <gating:coordinate data-type:value="4128.251968503937"  />
                </gating:vertex >
                <gating:vertex  >
                <gating:coordinate data-type:value="160988.25667"  />
                <gating:coordinate data-type:value="13416.818897637795"  />
                </gating:vertex >
                <gating:vertex  >
                <gating:coordinate data-type:value="241256.86823"  />
                <gating:coordinate data-type:value="70180.28346456694"  />
                </gating:vertex >
                </gating:PolygonGate >
                </Gate >
                <Subpopulations  >
                <CCNode name="Cell Cycle" annotation="" owningGroup="All Samples" expanded="1" sortPriority="25" model="Watson" syncPeak="0" doublets="0" debris="0" splitSphase="0" overlayStat="0" statistic="" statAxis="" drawSum="1" drawComponents="1" drawFill="1" statisticTextX="5999" statisticTextY="0" color0="#00B200" color1="#00FFFF" color2="#B2B200" color3="#FF00FF" color4="#FF0000"  >
                <Graph backColor="#FFFFFF" foreColor="#000000" smoothing="1" addEventParam="0" type="Histogram" fast="1" histogramSmoothingCount="0" showOutliers="0" tint="Tinted" showAxes="tnlTNL" drawLargeDots="0" lineWeight="Hairline" scientificNotation="1" smoothingHighResolution="1" contourHighResolution="1" showGates="0" showFreqOnPlots="1" showGateNameOnPlots="1" showMedians="0" showUncomped="0" showGrid="0" lastYAxisName=""  >
                <Axis dimension="x" name="PE-A" label="PE-A" display="" min="0.0" max="0.0"  />
                <Axis dimension="y" name="" label="" display="" auto="Auto"  />
                <TextTraits font="SansSerif" size="12" name="Labels" style="plain" color="#000000" background="#FFFFFF" just="left"  />
                <TextTraits font="SansSerif" size="12" name="Graph" style="plain" color="#000000" background="#FFFFFF" just="left"  />
                <TextTraits font="SansSerif" size="12" name="Numbers" style="plain" color="#000000" background="#FFFFFF" just="left"  />
                </Graph >
                <PhaseGates  />
                </CCNode >
                </Subpopulations >
                </Population >
                </Subpopulations >
              </Population >
            </Subpopulations >
          </Population >
        </Subpopulations >
        <Group name="All Samples" foreground="#000000" fontStyle="bold" live="1" synchronized="0"  >
          <Criteria  />
          <SampleRefs  >
            <SampleRef sampleID="2"  />
            <SampleRef sampleID="1"  />
          </SampleRefs >
        </Group >
      </GroupNode >
    </Groups >
    <SampleList  >
      <Sample  >
        <DataSet uri=".\XWL\xwl-cell cycle\20190626-biaopi apc pi_wt_004.fcs" sampleID="1" baseChannel="3.0" extraNegs="0.0" posDecades="4.5"  />
        <Keywords  >
          <Keyword name="CST REGULATORY STATUS" value="RUO Performance Check"  />
          <Keyword name="CST PERFORMANCE EXPIRED" value="2018-01-05T10:43:47-08:00"  />
          <Keyword name="CST BEADS EXPIRED" value="True"  />
          <Keyword name="CST BASELINE DATE" value="2018-01-04T10:38:52-08:00"  />
          <Keyword name="CST SETUP DATE" value="2018-01-04T10:43:47-08:00"  />
          <Keyword name="CYTOMETER CONFIG CREATE DATE" value="2017-11-16T12:58:10-08:00"  />
          <Keyword name="CYTOMETER CONFIG NAME" value="service- 2-Blue 3-Red 6-Violet 2-UV 5-YellGrn L6(647800)"  />
          <Keyword name="CST BEADS LOT ID" value="62639"  />
          <Keyword name="CST SETUP STATUS" value="SUCCESS"  />
          <Keyword name="P12MS" value="0"  />
          <Keyword name="P12BS" value="0"  />
          <Keyword name="$P12G" value="13.0"  />
          <Keyword name="$P12E" value="0,0"  />
          <Keyword name="$P12B" value="32"  />
          <Keyword name="$P12R" value="128"  />
          <Keyword name="$P12N" value="Time"  />
          <Keyword name="P11MS" value="0"  />
          <Keyword name="P11BS" value="0"  />
          <Keyword name="P11DISPLAY" value="LOG"  />
          <Keyword name="$P11G" value="1.0"  />
          <Keyword name="$P11V" value="538"  />
          <Keyword name="$P11E" value="5,3"  />
          <Keyword name="$P11B" value="32"  />
          <Keyword name="$P11R" value="262144"  />
          <Keyword name="$P11N" value="APC-H"  />
          <Keyword name="P10MS" value="0"  />
          <Keyword name="P10BS" value="0"  />
          <Keyword name="P10DISPLAY" value="LOG"  />
          <Keyword name="$P10G" value="1.0"  />
          <Keyword name="$P10V" value="538"  />
          <Keyword name="$P10E" value="5,3"  />
          <Keyword name="$P10B" value="32"  />
          <Keyword name="$P10R" value="262144"  />
          <Keyword name="$P10N" value="APC-A"  />
          <Keyword name="P9MS" value="0"  />
          <Keyword name="P9BS" value="-1"  />
          <Keyword name="$P9G" value="1.0"  />
          <Keyword name="$P9V" value="383"  />
          <Keyword name="$P9E" value="5,3"  />
          <Keyword name="$P9B" value="32"  />
          <Keyword name="$P9R" value="262144"  />
          <Keyword name="$P9N" value="PE-W"  />
          <Keyword name="P8MS" value="0"  />
          <Keyword name="P8BS" value="0"  />
          <Keyword name="P8DISPLAY" value="LIN"  />
          <Keyword name="$P8G" value="1.0"  />
          <Keyword name="$P8V" value="383"  />
          <Keyword name="$P8E" value="5,3"  />
          <Keyword name="$P8B" value="32"  />
          <Keyword name="$P8R" value="262144"  />
          <Keyword name="$P8N" value="PE-H"  />
          <Keyword name="P7MS" value="0"  />
          <Keyword name="P7BS" value="67"  />
          <Keyword name="P7DISPLAY" value="LIN"  />
          <Keyword name="$P7G" value="1.0"  />
          <Keyword name="$P7V" value="383"  />
          <Keyword name="$P7E" value="5,3"  />
          <Keyword name="$P7B" value="32"  />
          <Keyword name="$P7R" value="262144"  />
          <Keyword name="$P7N" value="PE-A"  />
          <Keyword name="P6MS" value="0"  />
          <Keyword name="P6BS" value="-1"  />
          <Keyword name="$P6G" value="1.0"  />
          <Keyword name="$P6V" value="220"  />
          <Keyword name="$P6E" value="0,0"  />
          <Keyword name="$P6B" value="32"  />
          <Keyword name="$P6R" value="262144"  />
          <Keyword name="$P6N" value="SSC-W"  />
          <Keyword name="P5MS" value="0"  />
          <Keyword name="P5BS" value="0"  />
          <Keyword name="P5DISPLAY" value="LIN"  />
          <Keyword name="$P5G" value="1.0"  />
          <Keyword name="$P5V" value="220"  />
          <Keyword name="$P5E" value="0,0"  />
          <Keyword name="$P5B" value="32"  />
          <Keyword name="$P5R" value="262144"  />
          <Keyword name="$P5N" value="SSC-H"  />
          <Keyword name="P4MS" value="0"  />
          <Keyword name="P4BS" value="0"  />
          <Keyword name="P4DISPLAY" value="LIN"  />
          <Keyword name="$P4G" value="1.0"  />
          <Keyword name="$P4V" value="220"  />
          <Keyword name="$P4E" value="0,0"  />
          <Keyword name="$P4B" value="32"  />
          <Keyword name="$P4R" value="262144"  />
          <Keyword name="$P4N" value="SSC-A"  />
          <Keyword name="P3MS" value="0"  />
          <Keyword name="P3BS" value="-1"  />
          <Keyword name="$P3G" value="1.0"  />
          <Keyword name="$P3V" value="200"  />
          <Keyword name="$P3E" value="0,0"  />
          <Keyword name="$P3B" value="32"  />
          <Keyword name="$P3R" value="262144"  />
          <Keyword name="$P3N" value="FSC-W"  />
          <Keyword name="P2MS" value="0"  />
          <Keyword name="P2BS" value="0"  />
          <Keyword name="P2DISPLAY" value="LIN"  />
          <Keyword name="$P2G" value="1.0"  />
          <Keyword name="$P2V" value="200"  />
          <Keyword name="$P2E" value="0,0"  />
          <Keyword name="$P2B" value="32"  />
          <Keyword name="$P2R" value="262144"  />
          <Keyword name="$P2N" value="FSC-H"  />
          <Keyword name="P1MS" value="0"  />
          <Keyword name="P1BS" value="0"  />
          <Keyword name="P1DISPLAY" value="LIN"  />
          <Keyword name="$P1G" value="1.0"  />
          <Keyword name="$P1V" value="200"  />
          <Keyword name="$P1E" value="0,0"  />
          <Keyword name="$P1B" value="32"  />
          <Keyword name="$P1R" value="262144"  />
          <Keyword name="$P1N" value="FSC-A"  />
          <Keyword name="THRESHOLD" value="FSC,5000"  />
          <Keyword name="SPILL" value="2,PE-A,APC-A,1,0,0,1"  />
          <Keyword name="$TIMESTEP" value="0.079999998"  />
          <Keyword name="LASER5ASF" value="1.02"  />
          <Keyword name="LASER5DELAY" value="77.05"  />
          <Keyword name="LASER5NAME" value="UV"  />
          <Keyword name="LASER4ASF" value="0.85"  />
          <Keyword name="LASER4DELAY" value="152.34"  />
          <Keyword name="LASER4NAME" value="YellGrn"  />
          <Keyword name="LASER3ASF" value="0.89"  />
          <Keyword name="LASER3DELAY" value="39.10"  />
          <Keyword name="LASER3NAME" value="Violet"  />
          <Keyword name="LASER2ASF" value="0.70"  />
          <Keyword name="LASER2DELAY" value="113.55"  />
          <Keyword name="LASER2NAME" value="Red"  />
          <Keyword name="LASER1ASF" value="0.84"  />
          <Keyword name="LASER1DELAY" value="0.00"  />
          <Keyword name="LASER1NAME" value="Blue"  />
          <Keyword name="$INST" value=" "  />
          <Keyword name="AUTOBS" value="TRUE"  />
          <Keyword name="FSC ASF" value="0.68"  />
          <Keyword name="$OP" value="expriments"  />
          <Keyword name="EXPORT TIME" value="26-JUN-2019-13:52:00"  />
          <Keyword name="EXPORT USER NAME" value="expriments"  />
          <Keyword name="WINDOW EXTENSION" value="10.00"  />
          <Keyword name="CYTNUM" value="1"  />
          <Keyword name="SETTINGS" value="Cytometer"  />
          <Keyword name="$CYT" value="LSRFortessa"  />
          <Keyword name="$ETIM" value="13:29:47"  />
          <Keyword name="$BTIM" value="13:29:42"  />
          <Keyword name="$DATE" value="26-JUN-2019"  />
          <Keyword name="GUID" value="f3cfb3e4-6274-4079-8a2b-6a63c807eb42"  />
          <Keyword name="EXPERIMENT NAME" value="xwl-cell cycle"  />
          <Keyword name="$SRC" value="20190626-biaopi apc pi"  />
          <Keyword name="TUBE NAME" value="wt"  />
          <Keyword name="CREATOR" value="BD FACSDiva Software Version 8.0.1"  />
          <Keyword name="$NEXTDATA" value="0"  />
          <Keyword name="$DATATYPE" value="F"  />
          <Keyword name="$BYTEORD" value="4,3,2,1"  />
          <Keyword name="$MODE" value="L"  />
          <Keyword name="$PAR" value="12"  />
          <Keyword name="$TOT" value="18161              "  />
          <Keyword name="$SYS" value="Windows 7 6.1"  />
          <Keyword name="$FIL" value="20190626-biaopi apc pi_wt_004.fcs"  />
          <Keyword name="$ENDDATA" value="874300             "  />
          <Keyword name="$BEGINDATA" value="2573"  />
          <Keyword name="$ENDSTEXT" value="0"  />
          <Keyword name="$BEGINSTEXT" value="0"  />
          <Keyword name="$ENDANALYSIS" value="0"  />
          <Keyword name="$BEGINANALYSIS" value="0"  />
          <Keyword name="FJ_FCS_VERSION" value="3"  />
          <Keyword name="FJ_$TIMESTEP" value="0.01"  />
        </Keywords >
        <SampleNode name="20190626-biaopi apc pi_wt_004.fcs" annotation="" owningGroup="" expanded="1" sortPriority="10" count="18161" sampleID="1"  >
          <Graph backColor="#FFFFFF" foreColor="#000000" smoothing="0" addEventParam="0" type="Pseudocolor" fast="1" histogramSmoothingCount="0" showOutliers="0" tint="Tinted" showAxes="" drawLargeDots="0" lineWeight="Hairline" scientificNotation="1" smoothingHighResolution="1" contourHighResolution="1" showGates="1" showFreqOnPlots="1" showGateNameOnPlots="1" showMedians="0" showUncomped="0" showGrid="0" lastYAxisName="" rowCount="18161"  >
            <Axis dimension="x" name="FSC-A" label="" display="" min="0.0" max="0.0"  />
            <Axis dimension="y" name="SSC-A" label="" display="" auto="Auto"  />
            <TextTraits font="SansSerif" size="12" name="Labels" style="plain" color="#000000" background="#FFFFFF" just="left"  />
            <TextTraits font="SansSerif" size="12" name="Graph" style="plain" color="#000000" background="#FFFFFF" just="left"  />
            <TextTraits font="SansSerif" size="12" name="Numbers" style="plain" color="#000000" background="#FFFFFF" just="left"  />
          </Graph >
          <Subpopulations  >
            <Population name="FSC-A, SSC-A subset" annotation="" owningGroup="All Samples" expanded="1" sortPriority="10" count="14211"  >
              <Graph backColor="#FFFFFF" foreColor="#000000" smoothing="0" addEventParam="0" type="Pseudocolor" fast="1" histogramSmoothingCount="0" showOutliers="0" tint="Tinted" showAxes="" drawLargeDots="0" lineWeight="Hairline" scientificNotation="1" smoothingHighResolution="1" contourHighResolution="1" showGates="1" showFreqOnPlots="1" showGateNameOnPlots="1" showMedians="0" showUncomped="0" showGrid="0" lastYAxisName="" rowCount="18161"  >
                <Axis dimension="x" name="FSC-A" label="" display="" min="0.0" max="0.0"  />
                <Axis dimension="y" name="SSC-A" label="" display="" auto="Auto"  />
                <TextTraits font="SansSerif" size="12" name="Labels" style="plain" color="#000000" background="#FFFFFF" just="left"  />
                <TextTraits font="SansSerif" size="12" name="Graph" style="plain" color="#000000" background="#FFFFFF" just="left"  />
                <TextTraits font="SansSerif" size="12" name="Numbers" style="plain" color="#000000" background="#FFFFFF" just="left"  />
              </Graph >
              <Gate gating:id="ID28788106"  >
                <gating:PolygonGate eventsInside="1" annoOffsetX="36" annoOffsetY="-133" tint="#000000" isTinted="0" lineWeight="Hairline" isFJGate="1" isQuad="0"  >
                <gating:dimension  >
                <data-type:parameter data-type:name="FSC-A"  />
                </gating:dimension >
                <gating:dimension  >
                <data-type:parameter data-type:name="SSC-A"  />
                </gating:dimension >
                <gating:vertex  >
                <gating:coordinate data-type:value="15360.0"  />
                <gating:coordinate data-type:value="51603.149606299216"  />
                </gating:vertex >
                <gating:vertex  >
                <gating:coordinate data-type:value="56320.0"  />
                <gating:coordinate data-type:value="56763.464566929135"  />
                </gating:vertex >
                <gating:vertex  >
                <gating:coordinate data-type:value="71680.0"  />
                <gating:coordinate data-type:value="29929.826771653545"  />
                </gating:vertex >
                <gating:vertex  >
                <gating:coordinate data-type:value="32768.0"  />
                <gating:coordinate data-type:value="1032.0629921259842"  />
                </gating:vertex >
                <gating:vertex  >
                <gating:coordinate data-type:value="9216.0"  />
                <gating:coordinate data-type:value="6192.377952755905"  />
                </gating:vertex >
                <gating:vertex  >
                <gating:coordinate data-type:value="3072.0"  />
                <gating:coordinate data-type:value="31993.952755905513"  />
                </gating:vertex >
                </gating:PolygonGate >
              </Gate >
              <Subpopulations  >
                <Population name="FSC-A, FSC-H subset" annotation="" owningGroup="All Samples" expanded="1" sortPriority="10" count="13839"  >
                <Graph backColor="#FFFFFF" foreColor="#000000" smoothing="0" addEventParam="0" type="Pseudocolor" fast="1" histogramSmoothingCount="0" showOutliers="0" tint="Tinted" showAxes="" drawLargeDots="0" lineWeight="Hairline" scientificNotation="1" smoothingHighResolution="1" contourHighResolution="1" showGates="1" showFreqOnPlots="1" showGateNameOnPlots="1" showMedians="0" showUncomped="0" showGrid="0" lastYAxisName="" rowCount="18161"  >
                <Axis dimension="x" name="APC-A" label="" display="" min="0.0" max="0.0"  />
                <Axis dimension="y" name="SSC-A" label="" display="" auto="Auto"  />
                <TextTraits font="SansSerif" size="12" name="Labels" style="plain" color="#000000" background="#FFFFFF" just="left"  />
                <TextTraits font="SansSerif" size="12" name="Graph" style="plain" color="#000000" background="#FFFFFF" just="left"  />
                <TextTraits font="SansSerif" size="12" name="Numbers" style="plain" color="#000000" background="#FFFFFF" just="left"  />
                </Graph >
                <Gate gating:id="ID2258233" gating:parent_id="ID28788106"  >
                <gating:PolygonGate eventsInside="1" annoOffsetX="10" annoOffsetY="-116" tint="#000000" isTinted="0" lineWeight="Hairline" isFJGate="1" isQuad="0"  >
                <gating:dimension  >
                <data-type:parameter data-type:name="FSC-A"  />
                </gating:dimension >
                <gating:dimension  >
                <data-type:parameter data-type:name="FSC-H"  />
                </gating:dimension >
                <gating:vertex  >
                <gating:coordinate data-type:value="6144.0"  />
                <gating:coordinate data-type:value="10320.629921259842"  />
                </gating:vertex >
                <gating:vertex  >
                <gating:coordinate data-type:value="43008.0"  />
                <gating:coordinate data-type:value="44378.708661417324"  />
                </gating:vertex >
                <gating:vertex  >
                <gating:coordinate data-type:value="62464.0"  />
                <gating:coordinate data-type:value="59859.65354330709"  />
                </gating:vertex >
                <gating:vertex  >
                <gating:coordinate data-type:value="58368.0"  />
                <gating:coordinate data-type:value="40250.45669291339"  />
                </gating:vertex >
                <gating:vertex  >
                <gating:coordinate data-type:value="23552.0"  />
                <gating:coordinate data-type:value="11352.692913385827"  />
                </gating:vertex >
                <gating:vertex  >
                <gating:coordinate data-type:value="13312.0"  />
                <gating:coordinate data-type:value="2064.1259842519685"  />
                </gating:vertex >
                <gating:vertex  >
                <gating:coordinate data-type:value="6144.0"  />
                <gating:coordinate data-type:value="2064.1259842519685"  />
                </gating:vertex >
                </gating:PolygonGate >
                </Gate >
                <Subpopulations  >
                <Population name="APC-A, SSC-A subset" annotation="" owningGroup="All Samples" expanded="1" sortPriority="10" count="980"  >
                <Graph backColor="#FFFFFF" foreColor="#000000" smoothing="1" addEventParam="0" type="Histogram" fast="1" histogramSmoothingCount="0" showOutliers="0" tint="Tinted" showAxes="" drawLargeDots="0" lineWeight="Hairline" scientificNotation="1" smoothingHighResolution="1" contourHighResolution="1" showGates="1" showFreqOnPlots="1" showGateNameOnPlots="1" showMedians="0" showUncomped="0" showGrid="0" lastYAxisName="" rowCount="18161"  >
                <Axis dimension="x" name="PE-A" label="" display="" min="0.0" max="0.0"  />
                <Axis dimension="y" name="Histogram" label="" display="" auto="Auto"  />
                <TextTraits font="SansSerif" size="12" name="Labels" style="plain" color="#000000" background="#FFFFFF" just="left"  />
                <TextTraits font="SansSerif" size="12" name="Graph" style="plain" color="#000000" background="#FFFFFF" just="left"  />
                <TextTraits font="SansSerif" size="12" name="Numbers" style="plain" color="#000000" background="#FFFFFF" just="left"  />
                </Graph >
                <Gate gating:id="ID4061820" gating:parent_id="ID2258233"  >
                <gating:PolygonGate eventsInside="1" annoOffsetX="8" annoOffsetY="-142" tint="#000000" isTinted="0" lineWeight="Hairline" isFJGate="1" isQuad="0"  >
                <gating:dimension  >
                <data-type:parameter data-type:name="APC-A"  />
                </gating:dimension >
                <gating:dimension  >
                <data-type:parameter data-type:name="SSC-A"  />
                </gating:dimension >
                <gating:vertex  >
                <gating:coordinate data-type:value="5920.09378"  />
                <gating:coordinate data-type:value="63987.90551181103"  />
                </gating:vertex >
                <gating:vertex  >
                <gating:coordinate data-type:value="3979.59312"  />
                <gating:coordinate data-type:value="4128.251968503937"  />
                </gating:vertex >
                <gating:vertex  >
                <gating:coordinate data-type:value="160988.25667"  />
                <gating:coordinate data-type:value="13416.818897637795"  />
                </gating:vertex >
                <gating:vertex  >
                <gating:coordinate data-type:value="241256.86823"  />
                <gating:coordinate data-type:value="70180.28346456694"  />
                </gating:vertex >
                </gating:PolygonGate >
                </Gate >
                <Subpopulations  >
                <CCNode name="Cell Cycle" annotation="" owningGroup="" expanded="1" sortPriority="25" model="Dean-Jett-Fox" syncPeak="0" doublets="0" debris="0" splitSphase="0" overlayStat="0" statistic="" statAxis="" drawSum="1" drawComponents="1" drawFill="1" statisticTextX="784" statisticTextY="0" color0="#FFFF00" color1="#0000FF" color2="#FF0000" color3="#000000" color4="#AC0000"  >
                <Graph backColor="#FFFFFF" foreColor="#000000" smoothing="1" addEventParam="0" type="Histogram" fast="1" histogramSmoothingCount="0" showOutliers="0" tint="Tinted" showAxes="tnlTNL" drawLargeDots="0" lineWeight="Hairline" scientificNotation="1" smoothingHighResolution="1" contourHighResolution="1" showGates="0" showFreqOnPlots="1" showGateNameOnPlots="1" showMedians="0" showUncomped="0" showGrid="0" lastYAxisName="" rowCount="18161"  >
                <Axis dimension="x" name="PE-A" label="PE-A" display="" min="0.0" max="0.0"  />
                <Axis dimension="y" name="" label="" display="" auto="Auto"  />
                <TextTraits font="SansSerif" size="12" name="Labels" style="plain" color="#000000" background="#FFFFFF" just="left"  />
                <TextTraits font="SansSerif" size="12" name="Graph" style="plain" color="#000000" background="#FFFFFF" just="left"  />
                <TextTraits font="SansSerif" size="12" name="Numbers" style="plain" color="#000000" background="#FFFFFF" just="left"  />
                </Graph >
                <PhaseGates  />
                </CCNode >
                </Subpopulations >
                </Population >
                </Subpopulations >
                </Population >
              </Subpopulations >
            </Population >
          </Subpopulations >
        </SampleNode >
      </Sample >
      <Sample  >
        <DataSet uri=".\XWL\xwl-cell cycle\20190626-biaopi apc pi_ko_005.fcs" sampleID="2" baseChannel="3.0" extraNegs="0.0" posDecades="4.5"  />
        <Keywords  >
          <Keyword name="CST REGULATORY STATUS" value="RUO Performance Check"  />
          <Keyword name="CST PERFORMANCE EXPIRED" value="2018-01-05T10:43:47-08:00"  />
          <Keyword name="CST BEADS EXPIRED" value="True"  />
          <Keyword name="CST BASELINE DATE" value="2018-01-04T10:38:52-08:00"  />
          <Keyword name="CST SETUP DATE" value="2018-01-04T10:43:47-08:00"  />
          <Keyword name="CYTOMETER CONFIG CREATE DATE" value="2017-11-16T12:58:10-08:00"  />
          <Keyword name="CYTOMETER CONFIG NAME" value="service- 2-Blue 3-Red 6-Violet 2-UV 5-YellGrn L6(647800)"  />
          <Keyword name="CST BEADS LOT ID" value="62639"  />
          <Keyword name="CST SETUP STATUS" value="SUCCESS"  />
          <Keyword name="P12MS" value="0"  />
          <Keyword name="P12BS" value="0"  />
          <Keyword name="$P12G" value="13.0"  />
          <Keyword name="$P12E" value="0,0"  />
          <Keyword name="$P12B" value="32"  />
          <Keyword name="$P12R" value="256"  />
          <Keyword name="$P12N" value="Time"  />
          <Keyword name="P11MS" value="0"  />
          <Keyword name="P11BS" value="0"  />
          <Keyword name="P11DISPLAY" value="LOG"  />
          <Keyword name="$P11G" value="1.0"  />
          <Keyword name="$P11V" value="538"  />
          <Keyword name="$P11E" value="5,3"  />
          <Keyword name="$P11B" value="32"  />
          <Keyword name="$P11R" value="262144"  />
          <Keyword name="$P11N" value="APC-H"  />
          <Keyword name="P10MS" value="0"  />
          <Keyword name="P10BS" value="175"  />
          <Keyword name="P10DISPLAY" value="LOG"  />
          <Keyword name="$P10G" value="1.0"  />
          <Keyword name="$P10V" value="538"  />
          <Keyword name="$P10E" value="5,3"  />
          <Keyword name="$P10B" value="32"  />
          <Keyword name="$P10R" value="262144"  />
          <Keyword name="$P10N" value="APC-A"  />
          <Keyword name="P9MS" value="0"  />
          <Keyword name="P9BS" value="-1"  />
          <Keyword name="$P9G" value="1.0"  />
          <Keyword name="$P9V" value="383"  />
          <Keyword name="$P9E" value="5,3"  />
          <Keyword name="$P9B" value="32"  />
          <Keyword name="$P9R" value="262144"  />
          <Keyword name="$P9N" value="PE-W"  />
          <Keyword name="P8MS" value="0"  />
          <Keyword name="P8BS" value="0"  />
          <Keyword name="P8DISPLAY" value="LIN"  />
          <Keyword name="$P8G" value="1.0"  />
          <Keyword name="$P8V" value="383"  />
          <Keyword name="$P8E" value="5,3"  />
          <Keyword name="$P8B" value="32"  />
          <Keyword name="$P8R" value="262144"  />
          <Keyword name="$P8N" value="PE-H"  />
          <Keyword name="P7MS" value="0"  />
          <Keyword name="P7BS" value="51"  />
          <Keyword name="P7DISPLAY" value="LIN"  />
          <Keyword name="$P7G" value="1.0"  />
          <Keyword name="$P7V" value="383"  />
          <Keyword name="$P7E" value="5,3"  />
          <Keyword name="$P7B" value="32"  />
          <Keyword name="$P7R" value="262144"  />
          <Keyword name="$P7N" value="PE-A"  />
          <Keyword name="P6MS" value="0"  />
          <Keyword name="P6BS" value="-1"  />
          <Keyword name="$P6G" value="1.0"  />
          <Keyword name="$P6V" value="220"  />
          <Keyword name="$P6E" value="0,0"  />
          <Keyword name="$P6B" value="32"  />
          <Keyword name="$P6R" value="262144"  />
          <Keyword name="$P6N" value="SSC-W"  />
          <Keyword name="P5MS" value="0"  />
          <Keyword name="P5BS" value="0"  />
          <Keyword name="P5DISPLAY" value="LIN"  />
          <Keyword name="$P5G" value="1.0"  />
          <Keyword name="$P5V" value="220"  />
          <Keyword name="$P5E" value="0,0"  />
          <Keyword name="$P5B" value="32"  />
          <Keyword name="$P5R" value="262144"  />
          <Keyword name="$P5N" value="SSC-H"  />
          <Keyword name="P4MS" value="0"  />
          <Keyword name="P4BS" value="0"  />
          <Keyword name="P4DISPLAY" value="LIN"  />
          <Keyword name="$P4G" value="1.0"  />
          <Keyword name="$P4V" value="220"  />
          <Keyword name="$P4E" value="0,0"  />
          <Keyword name="$P4B" value="32"  />
          <Keyword name="$P4R" value="262144"  />
          <Keyword name="$P4N" value="SSC-A"  />
          <Keyword name="P3MS" value="0"  />
          <Keyword name="P3BS" value="-1"  />
          <Keyword name="$P3G" value="1.0"  />
          <Keyword name="$P3V" value="200"  />
          <Keyword name="$P3E" value="0,0"  />
          <Keyword name="$P3B" value="32"  />
          <Keyword name="$P3R" value="262144"  />
          <Keyword name="$P3N" value="FSC-W"  />
          <Keyword name="P2MS" value="0"  />
          <Keyword name="P2BS" value="0"  />
          <Keyword name="P2DISPLAY" value="LIN"  />
          <Keyword name="$P2G" value="1.0"  />
          <Keyword name="$P2V" value="200"  />
          <Keyword name="$P2E" value="0,0"  />
          <Keyword name="$P2B" value="32"  />
          <Keyword name="$P2R" value="262144"  />
          <Keyword name="$P2N" value="FSC-H"  />
          <Keyword name="P1MS" value="0"  />
          <Keyword name="P1BS" value="0"  />
          <Keyword name="P1DISPLAY" value="LIN"  />
          <Keyword name="$P1G" value="1.0"  />
          <Keyword name="$P1V" value="200"  />
          <Keyword name="$P1E" value="0,0"  />
          <Keyword name="$P1B" value="32"  />
          <Keyword name="$P1R" value="262144"  />
          <Keyword name="$P1N" value="FSC-A"  />
          <Keyword name="THRESHOLD" value="FSC,5000"  />
          <Keyword name="SPILL" value="2,PE-A,APC-A,1,0,0,1"  />
          <Keyword name="$TIMESTEP" value="0.079999998"  />
          <Keyword name="LASER5ASF" value="1.02"  />
          <Keyword name="LASER5DELAY" value="77.05"  />
          <Keyword name="LASER5NAME" value="UV"  />
          <Keyword name="LASER4ASF" value="0.85"  />
          <Keyword name="LASER4DELAY" value="152.34"  />
          <Keyword name="LASER4NAME" value="YellGrn"  />
          <Keyword name="LASER3ASF" value="0.89"  />
          <Keyword name="LASER3DELAY" value="39.10"  />
          <Keyword name="LASER3NAME" value="Violet"  />
          <Keyword name="LASER2ASF" value="0.70"  />
          <Keyword name="LASER2DELAY" value="113.55"  />
          <Keyword name="LASER2NAME" value="Red"  />
          <Keyword name="LASER1ASF" value="0.84"  />
          <Keyword name="LASER1DELAY" value="0.00"  />
          <Keyword name="LASER1NAME" value="Blue"  />
          <Keyword name="$INST" value=" "  />
          <Keyword name="AUTOBS" value="TRUE"  />
          <Keyword name="FSC ASF" value="0.68"  />
          <Keyword name="$OP" value="expriments"  />
          <Keyword name="EXPORT TIME" value="26-JUN-2019-13:52:00"  />
          <Keyword name="EXPORT USER NAME" value="expriments"  />
          <Keyword name="WINDOW EXTENSION" value="10.00"  />
          <Keyword name="CYTNUM" value="1"  />
          <Keyword name="SETTINGS" value="Cytometer"  />
          <Keyword name="$CYT" value="LSRFortessa"  />
          <Keyword name="$ETIM" value="13:30:50"  />
          <Keyword name="$BTIM" value="13:30:43"  />
          <Keyword name="$DATE" value="26-JUN-2019"  />
          <Keyword name="GUID" value="3e1a0b33-f7ae-45d1-b5c1-396e3cb20a17"  />
          <Keyword name="EXPERIMENT NAME" value="xwl-cell cycle"  />
          <Keyword name="$SRC" value="20190626-biaopi apc pi"  />
          <Keyword name="TUBE NAME" value="ko"  />
          <Keyword name="CREATOR" value="BD FACSDiva Software Version 8.0.1"  />
          <Keyword name="$NEXTDATA" value="0"  />
          <Keyword name="$DATATYPE" value="F"  />
          <Keyword name="$BYTEORD" value="4,3,2,1"  />
          <Keyword name="$MODE" value="L"  />
          <Keyword name="$PAR" value="12"  />
          <Keyword name="$TOT" value="18225              "  />
          <Keyword name="$SYS" value="Windows 7 6.1"  />
          <Keyword name="$FIL" value="20190626-biaopi apc pi_ko_005.fcs"  />
          <Keyword name="$ENDDATA" value="877374             "  />
          <Keyword name="$BEGINDATA" value="2575"  />
          <Keyword name="$ENDSTEXT" value="0"  />
          <Keyword name="$BEGINSTEXT" value="0"  />
          <Keyword name="$ENDANALYSIS" value="0"  />
          <Keyword name="$BEGINANALYSIS" value="0"  />
          <Keyword name="FJ_FCS_VERSION" value="3"  />
          <Keyword name="FJ_$TIMESTEP" value="0.01"  />
        </Keywords >
        <SampleNode name="20190626-biaopi apc pi_ko_005.fcs" annotation="" owningGroup="" expanded="1" sortPriority="10" count="18225" sampleID="2"  >
          <Graph backColor="#FFFFFF" foreColor="#000000" smoothing="0" addEventParam="0" type="Pseudocolor" fast="1" histogramSmoothingCount="0" showOutliers="0" tint="Tinted" showAxes="" drawLargeDots="0" lineWeight="Hairline" scientificNotation="1" smoothingHighResolution="1" contourHighResolution="1" showGates="1" showFreqOnPlots="1" showGateNameOnPlots="1" showMedians="0" showUncomped="0" showGrid="0" lastYAxisName="" rowCount="18225"  >
            <Axis dimension="x" name="FSC-A" label="" display="" min="0.0" max="0.0"  />
            <Axis dimension="y" name="SSC-A" label="" display="" auto="Auto"  />
            <TextTraits font="SansSerif" size="12" name="Labels" style="plain" color="#000000" background="#FFFFFF" just="left"  />
            <TextTraits font="SansSerif" size="12" name="Graph" style="plain" color="#000000" background="#FFFFFF" just="left"  />
            <TextTraits font="SansSerif" size="12" name="Numbers" style="plain" color="#000000" background="#FFFFFF" just="left"  />
          </Graph >
          <Subpopulations  >
            <Population name="FSC-A, SSC-A subset" annotation="" owningGroup="All Samples" expanded="1" sortPriority="10" count="14530"  >
              <Graph backColor="#FFFFFF" foreColor="#000000" smoothing="0" addEventParam="0" type="Pseudocolor" fast="1" histogramSmoothingCount="0" showOutliers="0" tint="Tinted" showAxes="" drawLargeDots="0" lineWeight="Hairline" scientificNotation="1" smoothingHighResolution="1" contourHighResolution="1" showGates="1" showFreqOnPlots="1" showGateNameOnPlots="1" showMedians="0" showUncomped="0" showGrid="0" lastYAxisName="" rowCount="18225"  >
                <Axis dimension="x" name="FSC-A" label="" display="" min="0.0" max="0.0"  />
                <Axis dimension="y" name="SSC-A" label="" display="" auto="Auto"  />
                <TextTraits font="SansSerif" size="12" name="Labels" style="plain" color="#000000" background="#FFFFFF" just="left"  />
                <TextTraits font="SansSerif" size="12" name="Graph" style="plain" color="#000000" background="#FFFFFF" just="left"  />
                <TextTraits font="SansSerif" size="12" name="Numbers" style="plain" color="#000000" background="#FFFFFF" just="left"  />
              </Graph >
              <Gate gating:id="ID20348011"  >
                <gating:PolygonGate eventsInside="1" annoOffsetX="36" annoOffsetY="-133" tint="#000000" isTinted="0" lineWeight="Hairline" isFJGate="1" isQuad="0"  >
                <gating:dimension  >
                <data-type:parameter data-type:name="FSC-A"  />
                </gating:dimension >
                <gating:dimension  >
                <data-type:parameter data-type:name="SSC-A"  />
                </gating:dimension >
                <gating:vertex  >
                <gating:coordinate data-type:value="15360.0"  />
                <gating:coordinate data-type:value="51603.149606299216"  />
                </gating:vertex >
                <gating:vertex  >
                <gating:coordinate data-type:value="56320.0"  />
                <gating:coordinate data-type:value="56763.464566929135"  />
                </gating:vertex >
                <gating:vertex  >
                <gating:coordinate data-type:value="71680.0"  />
                <gating:coordinate data-type:value="29929.826771653545"  />
                </gating:vertex >
                <gating:vertex  >
                <gating:coordinate data-type:value="32768.0"  />
                <gating:coordinate data-type:value="1032.0629921259842"  />
                </gating:vertex >
                <gating:vertex  >
                <gating:coordinate data-type:value="9216.0"  />
                <gating:coordinate data-type:value="6192.377952755905"  />
                </gating:vertex >
                <gating:vertex  >
                <gating:coordinate data-type:value="3072.0"  />
                <gating:coordinate data-type:value="31993.952755905513"  />
                </gating:vertex >
                </gating:PolygonGate >
              </Gate >
              <Subpopulations  >
                <Population name="FSC-A, FSC-H subset" annotation="" owningGroup="All Samples" expanded="1" sortPriority="10" count="14309"  >
                <Graph backColor="#FFFFFF" foreColor="#000000" smoothing="0" addEventParam="0" type="Pseudocolor" fast="1" histogramSmoothingCount="0" showOutliers="0" tint="Tinted" showAxes="" drawLargeDots="0" lineWeight="Hairline" scientificNotation="1" smoothingHighResolution="1" contourHighResolution="1" showGates="1" showFreqOnPlots="1" showGateNameOnPlots="1" showMedians="0" showUncomped="0" showGrid="0" lastYAxisName="" rowCount="18225"  >
                <Axis dimension="x" name="APC-A" label="" display="" min="0.0" max="0.0"  />
                <Axis dimension="y" name="SSC-A" label="" display="" auto="Auto"  />
                <TextTraits font="SansSerif" size="12" name="Labels" style="plain" color="#000000" background="#FFFFFF" just="left"  />
                <TextTraits font="SansSerif" size="12" name="Graph" style="plain" color="#000000" background="#FFFFFF" just="left"  />
                <TextTraits font="SansSerif" size="12" name="Numbers" style="plain" color="#000000" background="#FFFFFF" just="left"  />
                </Graph >
                <Gate gating:id="ID17296709" gating:parent_id="ID20348011"  >
                <gating:PolygonGate eventsInside="1" annoOffsetX="10" annoOffsetY="-116" tint="#000000" isTinted="0" lineWeight="Hairline" isFJGate="1" isQuad="0"  >
                <gating:dimension  >
                <data-type:parameter data-type:name="FSC-A"  />
                </gating:dimension >
                <gating:dimension  >
                <data-type:parameter data-type:name="FSC-H"  />
                </gating:dimension >
                <gating:vertex  >
                <gating:coordinate data-type:value="6144.0"  />
                <gating:coordinate data-type:value="10320.629921259842"  />
                </gating:vertex >
                <gating:vertex  >
                <gating:coordinate data-type:value="43008.0"  />
                <gating:coordinate data-type:value="44378.708661417324"  />
                </gating:vertex >
                <gating:vertex  >
                <gating:coordinate data-type:value="62464.0"  />
                <gating:coordinate data-type:value="59859.65354330709"  />
                </gating:vertex >
                <gating:vertex  >
                <gating:coordinate data-type:value="58368.0"  />
                <gating:coordinate data-type:value="40250.45669291339"  />
                </gating:vertex >
                <gating:vertex  >
                <gating:coordinate data-type:value="23552.0"  />
                <gating:coordinate data-type:value="11352.692913385827"  />
                </gating:vertex >
                <gating:vertex  >
                <gating:coordinate data-type:value="13312.0"  />
                <gating:coordinate data-type:value="2064.1259842519685"  />
                </gating:vertex >
                <gating:vertex  >
                <gating:coordinate data-type:value="6144.0"  />
                <gating:coordinate data-type:value="2064.1259842519685"  />
                </gating:vertex >
                </gating:PolygonGate >
                </Gate >
                <Subpopulations  >
                <Population name="APC-A, SSC-A subset" annotation="" owningGroup="All Samples" expanded="1" sortPriority="10" count="619"  >
                <Graph backColor="#FFFFFF" foreColor="#000000" smoothing="1" addEventParam="0" type="Histogram" fast="1" histogramSmoothingCount="0" showOutliers="0" tint="Tinted" showAxes="" drawLargeDots="0" lineWeight="Hairline" scientificNotation="1" smoothingHighResolution="1" contourHighResolution="1" showGates="1" showFreqOnPlots="1" showGateNameOnPlots="1" showMedians="0" showUncomped="0" showGrid="0" lastYAxisName="" rowCount="18225"  >
                <Axis dimension="x" name="PE-A" label="" display="" min="0.0" max="0.0"  />
                <Axis dimension="y" name="Histogram" label="" display="" auto="Auto"  />
                <TextTraits font="SansSerif" size="12" name="Labels" style="plain" color="#000000" background="#FFFFFF" just="left"  />
                <TextTraits font="SansSerif" size="12" name="Graph" style="plain" color="#000000" background="#FFFFFF" just="left"  />
                <TextTraits font="SansSerif" size="12" name="Numbers" style="plain" color="#000000" background="#FFFFFF" just="left"  />
                </Graph >
                <Gate gating:id="ID23758588" gating:parent_id="ID17296709"  >
                <gating:PolygonGate eventsInside="1" annoOffsetX="8" annoOffsetY="-142" tint="#000000" isTinted="0" lineWeight="Hairline" isFJGate="1" isQuad="0"  >
                <gating:dimension  >
                <data-type:parameter data-type:name="APC-A"  />
                </gating:dimension >
                <gating:dimension  >
                <data-type:parameter data-type:name="SSC-A"  />
                </gating:dimension >
                <gating:vertex  >
                <gating:coordinate data-type:value="5920.09378"  />
                <gating:coordinate data-type:value="63987.90551181103"  />
                </gating:vertex >
                <gating:vertex  >
                <gating:coordinate data-type:value="3979.59312"  />
                <gating:coordinate data-type:value="4128.251968503937"  />
                </gating:vertex >
                <gating:vertex  >
                <gating:coordinate data-type:value="160988.25667"  />
                <gating:coordinate data-type:value="13416.818897637795"  />
                </gating:vertex >
                <gating:vertex  >
                <gating:coordinate data-type:value="241256.86823"  />
                <gating:coordinate data-type:value="70180.28346456694"  />
                </gating:vertex >
                </gating:PolygonGate >
                </Gate >
                <Subpopulations  >
                <CCNode name="Cell Cycle" annotation="" owningGroup="" expanded="1" sortPriority="25" model="Dean-Jett-Fox" syncPeak="0" doublets="0" debris="0" splitSphase="0" overlayStat="0" statistic="" statAxis="" drawSum="1" drawComponents="1" drawFill="1" statisticTextX="783" statisticTextY="0" color0="#FFFF00" color1="#0000FF" color2="#FF0000" color3="#000000" color4="#580000"  >
                <Graph backColor="#FFFFFF" foreColor="#000000" smoothing="1" addEventParam="0" type="Histogram" fast="1" histogramSmoothingCount="0" showOutliers="0" tint="Tinted" showAxes="tnlTNL" drawLargeDots="0" lineWeight="Hairline" scientificNotation="1" smoothingHighResolution="1" contourHighResolution="1" showGates="0" showFreqOnPlots="1" showGateNameOnPlots="1" showMedians="0" showUncomped="0" showGrid="0" lastYAxisName="" rowCount="18225"  >
                <Axis dimension="x" name="PE-A" label="PE-A" display="" min="0.0" max="0.0"  />
                <Axis dimension="y" name="" label="" display="" auto="Auto"  />
                <TextTraits font="SansSerif" size="12" name="Labels" style="plain" color="#000000" background="#FFFFFF" just="left"  />
                <TextTraits font="SansSerif" size="12" name="Graph" style="plain" color="#000000" background="#FFFFFF" just="left"  />
                <TextTraits font="SansSerif" size="12" name="Numbers" style="plain" color="#000000" background="#FFFFFF" just="left"  />
                </Graph >
                <PhaseGates  />
                </CCNode >
                </Subpopulations >
                </Population >
                </Subpopulations >
                </Population >
              </Subpopulations >
            </Population >
          </Subpopulations >
        </SampleNode >
      </Sample >
    </SampleList >
    <TableEditor title="FlowJo Tables - 20190626.wsp" current="Untitled"  >
      <Table name="Untitled" destination="FlowJo" autoopen="0" quickclose="0" heatmaps="0" simpleUI="0" showHeader="1" showFooter="1"  >
        <Iteration iterationType="Sample" iterationValue="20190626-biaopi apc pi_ko_005.fcs" discriminator="$BTIM" panelSize="1" groupName=""  />
      </Table >
      <WindowPosition x="0" y="0" width="675" height="340" displayed="0"  />
    </TableEditor >
    <LayoutEditor title="FlowJo Layouts - 20190626.wsp" current="Untitled" layoutstate="Untitled"  >
      <Layout orientation="1" simpleUI="0" name="Untitled" pagescale="1.0" scale="1.0" showGrid="0" showPageBreaks="0"  >
        <FigList  >
          <ChartData showSampleName="1" showFullPath="0" showFreq="0" showCount="1" showPopulationName="1" showGraphTitle="0" showMedians="0" useShortName="1" showKeyword="0" keyword="" showStatistic="0" statistic="" offsetHistograms="0" offsetX="0" offsetY="0" x="115" y="89" width="256" height="256" rotation="0" flipH="0" flipV="0" showAdjunctHistograms="0" scaleH="98.046875" scaleV="93.75" aspectRatioLock="0" z="3"  >
            <Graph backColor="#FFFFFF" foreColor="#000000" smoothing="1" addEventParam="0" type="Histogram" fast="1" histogramSmoothingCount="0" showOutliers="0" tint="Tinted" showAxes="" drawLargeDots="0" lineWeight="Hairline" scientificNotation="1" smoothingHighResolution="1" contourHighResolution="1" showGates="0" showFreqOnPlots="1" showGateNameOnPlots="1" showMedians="0" showUncomped="0" showGrid="0" lastYAxisName=""  >
              <Axis dimension="x" name="PE-A" label="PE-A" display="" min="0.0" max="0.0"  />
              <Axis dimension="y" name="" label="" display="" auto="Auto"  />
              <TextTraits font="SansSerif" size="12" name="Labels" style="plain" color="#000000" background="#FFFFFF" just="left"  />
              <TextTraits font="SansSerif" size="12" name="Graph" style="plain" color="#000000" background="#FFFFFF" just="left"  />
              <TextTraits font="SansSerif" size="12" name="Numbers" style="plain" color="#000000" background="#FFFFFF" just="left"  />
            </Graph >
            <Annotation lineWeight="Hairline" fill="#FFFFFF" stroke="#000000" lineStyle="Solid" enabled="1" xScale="1.0" yScale="1.0" aspectRatioLock="0" annoOffsetX="0" annoOffsetY="0" text="&amp;lt;SampleName/&amp;gt;&amp;#xA; &amp;lt;PopulationName/&amp;gt;&amp;#xA; &amp;lt;Count/&amp;gt;&amp;#xA; " fitText="1"  >
              <TextTraits font="SansSerif" size="12" name="SansSerif" style="plain" color="#000000" background="#FFFFFF" just="left"  />
              <WindowPosition x="269" y="-11" width="30" height="20" displayed="1" panelState=""  />
            </Annotation >
            <Legend lineWeight="Hairline" fill="#FFFFFF" stroke="#000000" lineStyle="Solid" enabled="1" xScale="1.0" yScale="1.0" aspectRatioLock="0" columns="2" rows="1" headervisible="1" tableheader="" templatename="" font="SansSerif" showPopName="0" showWellName="0" showParmNames="0" showAxes="0" showEdgesOnly="0"  >
              <WindowPosition x="264" y="0" width="240" height="60" displayed="0" panelState=""  />
              <ValueList  >
                <Value name="Population Name"  />
              </ValueList >
              <TextTraits font="SansSerif" size="12" name="" style="plain" color="#000000" background="#FFFFFF" just="left"  />
            </Legend >
            <Ancestry lineWeight="Hairline" fill="#FFFFFF" stroke="#000000" lineStyle="Solid" enabled="1" xScale="1.0" yScale="1.0" aspectRatioLock="0" annoOffsetX="0" annoOffsetY="0" backgating="0" horizontal="0"  >
              <WindowPosition x="264" y="-1" width="140" height="140" displayed="0" panelState=""  />
            </Ancestry >
            <Multigraph lineWeight="Hairline" fill="#808080" stroke="#000000" lineStyle="Solid" enabled="1" xScale="1.0" yScale="1.0" aspectRatioLock="0" annoOffsetX="0" annoOffsetY="0" type="NxN"  >
              <WindowPosition x="0" y="0" width="0" height="0" displayed="0" panelState=""  />
            </Multigraph >
            <PopModelList  />
            <WindowPosition x="115" y="89" width="251" height="240" displayed="1" panelState=""  />
          </ChartData >
        </FigList >
        <Iteration iterationType="Sample" iterationValue="20190626-biaopi apc pi_ko_005.fcs" discriminator="Annotation" panelSize="1" groupName=""  />
      </Layout >
      <WindowPosition x="-8" y="-8" width="1382" height="744" displayed="0"  />
    </LayoutEditor >
    <CompensationEditor title="Compensation Editor - 20190626.wsp"  >
      <WindowPosition x="0" y="0" width="800" height="570" displayed="0"  />
    </CompensationEditor >
    <DivaSettings logSideSc="0" logForwSc="0" logAllNonSc="1" logAllFluors="1" baseChannel="3" pulseHeight="5.00" pulseArea="5.00" autoTransform="1" numDecades="4.5" extraNegs="0.0" widthBasis="-10" pulseAccuriArea="7.00" pulseAccuriHeight="7.00" linearParameters="PE-A^^^" readFcs3="1"  />
  </Workspace >
