# Supplementary material for: Gpr54 deletion accelerates hair cycle and hair regeneration
Source: EMBO Rep. 2024 Nov 25;26(1):200–17. doi: 10.1038/s44319-024-00327-y (PMC11724127; doi:10.1038/s44319-024-00327-y)
Supplement: Supplementary file 8 — Source data Fig. 7 [file 44319_2024_327_MOESM8_ESM.zip]

Archive with 22 entries (13 files):
- Figure 7/
- Figure 7/7A/
- Figure 7/7A/Control/
- Figure 7/7A/Control/1 (1).jpg
- Figure 7/7A/Control/1 (2).jpg
- Figure 7/7A/Control/1 (3).jpg
- Figure 7/7A/kp234-0.25μM/
- Figure 7/7A/kp234-0.25μM/1 (1).jpg
- Figure 7/7A/kp234-0.25μM/1 (2).jpg
- Figure 7/7A/kp234-0.25μM/1 (3).jpg
- Figure 7/7A/kp234-0.5μM/
- Figure 7/7A/kp234-0.5μM/1 (1).jpg
- Figure 7/7A/kp234-0.5μM/1 (2).jpg
- Figure 7/7A/kp234-0.5μM/1 (3).jpg
- Figure 7/7B/
- Figure 7/7B/Relative fluorescence intensity of ALP.xlsx
- Figure 7/7C/
- Figure 7/7C/1.tif
- Figure 7/7D/
- Figure 7/7D/Relative length of hair follicle shaft growth.xlsx
- Figure 7/7E/
- Figure 7/7E/1.tif
