# Supplementary material for: Gpr54 deletion accelerates hair cycle and hair regeneration
Source: EMBO Rep. 2024 Nov 25;26(1):200–17. doi: 10.1038/s44319-024-00327-y (PMC11724127; doi:10.1038/s44319-024-00327-y)
Supplement: Supplementary file 8 — Source data Fig. 7 [file 44319_2024_327_MOESM8_ESM.zip › Figure 7/7B/Relative fluorescence intensity of ALP.xlsx]

## Sheet: Sheet1
Control	KP234-0.25μM	KP234-0.5μM
0.89811	1.52122	2.00203
1.02762	1.62126	1.35244
1.07427	1.58065	2.01416
