# Supplementary material for: Gpr54 deletion accelerates hair cycle and hair regeneration
Source: EMBO Rep. 2024 Nov 25;26(1):200–17. doi: 10.1038/s44319-024-00327-y (PMC11724127; doi:10.1038/s44319-024-00327-y)
Supplement: Supplementary file 8 — Source data Fig. 7 [file 44319_2024_327_MOESM8_ESM.zip › Figure 7/7D/Relative length of hair follicle shaft growth.xlsx]

## Sheet: Sheet1
0	0.25	0.5	1	5
1.07679	2.81622	1.96721	1.52545	1.51855
1.20104	1.89819	2.26057	1.97066	1.27696
1.02157	2.31579	2.71268	2.0811	1.239
1.15962	2.77135	3.10613	2.30198	1.58067
0.869715	2.72649	3.08542	1.81191	1.62209
0.44176	3.79983	2.67817	1.9189	1.89819
1.41846	3.19241	2.94047	1.86368	1.33218
0.811044	2.87144	3.48576	2.02934	1.48059
