# Supplementary material for: Gpr54 deletion accelerates hair cycle and hair regeneration
Source: EMBO Rep. 2024 Nov 25;26(1):200–17. doi: 10.1038/s44319-024-00327-y (PMC11724127; doi:10.1038/s44319-024-00327-y)
Supplement: Supplementary file 9 — EV Figures Source Data [file 44319_2024_327_MOESM9_ESM.zip]

Archive with 124 entries (73 files):
- source data-Supplemental Figures/
- source data-Supplemental Figures/Figure EV1/
- source data-Supplemental Figures/Figure EV1/EV1A/
- source data-Supplemental Figures/Figure EV1/EV1A/1 (1).jpg
- source data-Supplemental Figures/Figure EV1/EV1A/1 (2).jpg
- source data-Supplemental Figures/Figure EV1/EV1A/1 (3).jpg
- source data-Supplemental Figures/Figure EV1/EV1B/
- source data-Supplemental Figures/Figure EV1/EV1B/Day23-KI67/
- source data-Supplemental Figures/Figure EV1/EV1B/Day23-KI67/KO/
- source data-Supplemental Figures/Figure EV1/EV1B/Day23-KI67/KO/1 (1).jpg
- source data-Supplemental Figures/Figure EV1/EV1B/Day23-KI67/KO/1 (2).jpg
- source data-Supplemental Figures/Figure EV1/EV1B/Day23-KI67/KO/1 (3).jpg
- source data-Supplemental Figures/Figure EV1/EV1B/Day23-KI67/The relative number of Ki67-labeled cells on day 23.xlsx
- source data-Supplemental Figures/Figure EV1/EV1B/Day23-KI67/WT/
- source data-Supplemental Figures/Figure EV1/EV1B/Day23-KI67/WT/1 (1).jpg
- source data-Supplemental Figures/Figure EV1/EV1B/Day23-KI67/WT/1 (2).jpg
- source data-Supplemental Figures/Figure EV1/EV1B/Day23-KI67/WT/1 (3).jpg
- source data-Supplemental Figures/Figure EV1/EV1B/Day25-KI67/
- source data-Supplemental Figures/Figure EV1/EV1B/Day25-KI67/KO/
- source data-Supplemental Figures/Figure EV1/EV1B/Day25-KI67/KO/1 (1).jpg
- source data-Supplemental Figures/Figure EV1/EV1B/Day25-KI67/KO/1 (2).jpg
- source data-Supplemental Figures/Figure EV1/EV1B/Day25-KI67/KO/1 (3).jpg
- source data-Supplemental Figures/Figure EV1/EV1B/Day25-KI67/The relative number of Ki67-labeled cells on day 25.xlsx
- source data-Supplemental Figures/Figure EV1/EV1B/Day25-KI67/WT/
- source data-Supplemental Figures/Figure EV1/EV1B/Day25-KI67/WT/1 (1).jpg
- source data-Supplemental Figures/Figure EV1/EV1B/Day25-KI67/WT/1 (2).jpg
- source data-Supplemental Figures/Figure EV1/EV1B/Day25-KI67/WT/1 (3).jpg
- source data-Supplemental Figures/Figure EV1/EV1D/
- source data-Supplemental Figures/Figure EV1/EV1D/Anagen/
- source data-Supplemental Figures/Figure EV1/EV1D/Anagen/KO/
- source data-Supplemental Figures/Figure EV1/EV1D/Anagen/KO/KO.tif
- source data-Supplemental Figures/Figure EV1/EV1D/Anagen/WT/
- source data-Supplemental Figures/Figure EV1/EV1D/Anagen/WT/WT.tif
- source data-Supplemental Figures/Figure EV1/EV1D/Catagen/
- source data-Supplemental Figures/Figure EV1/EV1D/Catagen/KO/
- source data-Supplemental Figures/Figure EV1/EV1D/Catagen/KO/1.tif
- source data-Supplemental Figures/Figure EV1/EV1D/Catagen/WT/
- source data-Supplemental Figures/Figure EV1/EV1D/Catagen/WT/1.tif
- source data-Supplemental Figures/Figure EV1/EV1D/Telogen/
- source data-Supplemental Figures/Figure EV1/EV1D/Telogen/KO/
- source data-Supplemental Figures/Figure EV1/EV1D/Telogen/KO/KO.tif
- source data-Supplemental Figures/Figure EV1/EV1D/Telogen/WT/
- source data-Supplemental Figures/Figure EV1/EV1D/Telogen/WT/WT.tif
- source data-Supplemental Figures/Figure EV1/EV1E/
- source data-Supplemental Figures/Figure EV1/EV1E/Hair Follicle Numbers.xlsx
- source data-Supplemental Figures/Figure EV2/
- source data-Supplemental Figures/Figure EV2/EV2A/
- source data-Supplemental Figures/Figure EV2/EV2A/ko/
- source data-Supplemental Figures/Figure EV2/EV2A/ko/ko (1).jpg
- source data-Supplemental Figures/Figure EV2/EV2A/wt/
- source data-Supplemental Figures/Figure EV2/EV2A/wt/wt (1).jpg
- source data-Supplemental Figures/Figure EV2/EV2B/
- source data-Supplemental Figures/Figure EV2/EV2B/Number of hair follicles.xlsx
- source data-Supplemental Figures/Figure EV2/EV2C/
- source data-Supplemental Figures/Figure EV2/EV2C/Relative Fluorescence intensity of ALP.xlsx
- source data-Supplemental Figures/Figure EV2/EV2C/Relative Fluorescence intensity of Versican.xlsx
- source data-Supplemental Figures/Figure EV2/EV2D/
- source data-Supplemental Figures/Figure EV2/EV2D/KO/
- source data-Supplemental Figures/Figure EV2/EV2D/KO/1 (1).jpg
- source data-Supplemental Figures/Figure EV2/EV2D/KO/1 (2).jpg
- source data-Supplemental Figures/Figure EV2/EV2D/KO/1 (3).jpg
- source data-Supplemental Figures/Figure EV2/EV2D/Relative integrated  optical  density of Versican.xlsx
- source data-Supplemental Figures/Figure EV2/EV2D/WT/
- source data-Supplemental Figures/Figure EV2/EV2D/WT/1 (1).jpg
- source data-Supplemental Figures/Figure EV2/EV2D/WT/1 (2).jpg
- source data-Supplemental Figures/Figure EV2/EV2D/WT/1 (3).jpg
- source data-Supplemental Figures/Figure EV3/
- source data-Supplemental Figures/Figure EV3/EV3A/
- source data-Supplemental Figures/Figure EV3/EV3A/Relative cell viability.pzfx
- source data-Supplemental Figures/Figure EV3/EV3B/
- source data-Supplemental Figures/Figure EV3/EV3B/1.JPG
- source data-Supplemental Figures/Figure EV3/EV3C/
- source data-Supplemental Figures/Figure EV3/EV3C/20190312.wsp
- source data-Supplemental Figures/Figure EV3/EV3C/20190312_fitc_002.fcs
- source data-Supplemental Figures/Figure EV3/EV3C/20190312_KO_005.fcs
- source data-Supplemental Figures/Figure EV3/EV3C/20190312_pi_003.fcs
- source data-Supplemental Figures/Figure EV3/EV3C/20190312_Tube_001_001.fcs
- source data-Supplemental Figures/Figure EV3/EV3C/20190312_WT_004.fcs
- source data-Supplemental Figures/Figure EV3/EV3D/
- source data-Supplemental Figures/Figure EV3/EV3D/Quantity of cell(%)-1.xlsx
- source data-Supplemental Figures/Figure EV3/EV3D/Quantity of cell(%)-2.xlsx
- source data-Supplemental Figures/Figure EV4/
- source data-Supplemental Figures/Figure EV4/EV4A/
- source data-Supplemental Figures/Figure EV4/EV4A/Relative integrated optical  density of NFATc3.xlsx
- source data-Supplemental Figures/Figure EV4/EV4B/
- source data-Supplemental Figures/Figure EV4/EV4B/Expression of LEF-1(Relative to GAPDH).xlsx
- source data-Supplemental Figures/Figure EV4/EV4B/Expression of nucleus β-catenin(Relative to Histone H3).xlsx
- source data-Supplemental Figures/Figure EV4/EV4B/Expression of Total β-catenin(Relative to GAPDH).xlsx
- source data-Supplemental Figures/Figure EV4/EV4C/
- source data-Supplemental Figures/Figure EV4/EV4C/KO/
- source data-Supplemental Figures/Figure EV4/EV4C/KO/1 (1).jpg
- source data-Supplemental Figures/Figure EV4/EV4C/KO/1 (2).jpg
- source data-Supplemental Figures/Figure EV4/EV4C/KO/1 (3).jpg
- source data-Supplemental Figures/Figure EV4/EV4C/The relative quantity of β-catenin-positive cell nuclei.xlsx
- source data-Supplemental Figures/Figure EV4/EV4C/WT/
- source data-Supplemental Figures/Figure EV4/EV4C/WT/1.jpg
- source data-Supplemental Figures/Figure EV4/EV4C/WT/2.jpg
- source data-Supplemental Figures/Figure EV4/EV4C/WT/3.jpg
- source data-Supplemental Figures/Figure EV4/EV4C/WT/工作簿2.xlsx
- source data-Supplemental Figures/Figure EV4/EV4D/
- source data-Supplemental Figures/Figure EV4/EV4D/Expression of SFRP1(Relative to GAPDH).xlsx
- source data-Supplemental Figures/Figure EV5/
- source data-Supplemental Figures/Figure EV5/EV5A/
- source data-Supplemental Figures/Figure EV5/EV5A/KO/
- source data-Supplemental Figures/Figure EV5/EV5A/KO/1 (1).jpg
- source data-Supplemental Figures/Figure EV5/EV5A/KO/1 (2).jpg
- source data-Supplemental Figures/Figure EV5/EV5A/KO/1 (3).jpg
- source data-Supplemental Figures/Figure EV5/EV5A/WT/
- source data-Supplemental Figures/Figure EV5/EV5A/WT/1 (1).jpg
- source data-Supplemental Figures/Figure EV5/EV5A/WT/1 (2).jpg
- source data-Supplemental Figures/Figure EV5/EV5A/WT/1 (3).jpg
- source data-Supplemental Figures/Figure EV5/EV5B/
- source data-Supplemental Figures/Figure EV5/EV5B/Relative fluorescence of SFRP1.xlsx
- source data-Supplemental Figures/Figure EV5/EV5C/
- source data-Supplemental Figures/Figure EV5/EV5C/KO/
- source data-Supplemental Figures/Figure EV5/EV5C/KO/1 (1).jpg
- source data-Supplemental Figures/Figure EV5/EV5C/KO/1 (2).jpg
- source data-Supplemental Figures/Figure EV5/EV5C/KO/1 (3).jpg
- source data-Supplemental Figures/Figure EV5/EV5C/WT/
- source data-Supplemental Figures/Figure EV5/EV5C/WT/1 (1).jpg
- source data-Supplemental Figures/Figure EV5/EV5C/WT/1 (2).jpg
- source data-Supplemental Figures/Figure EV5/EV5C/WT/1 (3).jpg
- source data-Supplemental Figures/Figure EV5/EV5D/
- source data-Supplemental Figures/Figure EV5/EV5D/Relative integrated  optical  density of CD34.xlsx
