# Supplementary material for: Gpr54 deletion accelerates hair cycle and hair regeneration
Source: EMBO Rep. 2024 Nov 25;26(1):200–17. doi: 10.1038/s44319-024-00327-y (PMC11724127; doi:10.1038/s44319-024-00327-y)
Supplement: Supplementary file 9 — EV Figures Source Data [file 44319_2024_327_MOESM9_ESM.zip › source data-Supplemental Figures/Figure EV1/EV1B/Day25-KI67/The relative number of Ki67-labeled cells on day 25.xlsx]

## Sheet: Sheet1
WT	KO
1	2.8
1.2	2.4
0.8	2.6
