# Supplementary material for: Gpr54 deletion accelerates hair cycle and hair regeneration
Source: EMBO Rep. 2024 Nov 25;26(1):200–17. doi: 10.1038/s44319-024-00327-y (PMC11724127; doi:10.1038/s44319-024-00327-y)
Supplement: Supplementary file 9 — EV Figures Source Data [file 44319_2024_327_MOESM9_ESM.zip › source data-Supplemental Figures/Figure EV1/EV1E/Hair Follicle Numbers.xlsx]

## Sheet: Sheet1
	WT																KO
Anagen	34	35	32	33	34	28	30	31	33	33	41	38	34	36	40	40	37	35	30	33	29	38	37	33	31	34	28	34	32	33	35	35
Catagen	12	13	11	13	12	12	13	12	14								13	10	14	12	14	9	13	11	12	14	14
Telogen	4	5	6	6	5	4	5	7									5	6	7	5	4
