# Supplementary material for: Gpr54 deletion accelerates hair cycle and hair regeneration
Source: EMBO Rep. 2024 Nov 25;26(1):200–17. doi: 10.1038/s44319-024-00327-y (PMC11724127; doi:10.1038/s44319-024-00327-y)
Supplement: Supplementary file 9 — EV Figures Source Data [file 44319_2024_327_MOESM9_ESM.zip › source data-Supplemental Figures/Figure EV3/EV3C/20190312.wsp]

<?xml version="1.0" encoding="UTF-8"?>
  <Workspace version="1.6" flowJoVersion="7.6.1" modDate="Tue Mar 12 16:00:52 CST 2019" useFreqParent="1" drawRowBorders="1" drawColumnBorders="1" isTemplate="0" curGroup="All Samples" groupPaneHeight="-1" xmlns:xsi="http://www.w3.org/2001/XMLSchema-instance" xmlns:gating="http://www.isac-net.org/std/Gating-ML/v1.5/gating" xmlns:transforms="http://www.isac-net.org/std/Gating-ML/v1.5/transformations" xmlns:data-type="http://www.isac-net.org/std/Gating-ML/v1.5/datatypes" xmlns:comp="http://www.isac-net.org/std/Gating-ML/v1.5/compensation" xsi:schemaLocation="http://www.isac-net.org/std/Gating-ML/v1.5/gating ../../XML-schemas/Gating-ML.v1.5.xsd http://www.isac-net.org/std/Gating-ML/v1.5/transformations ../../XML-schemas/Transformations.v1.5.xsd http://www.isac-net.org/std/Gating-ML/v1.5/datatypes ../../XML-schemas/DataTypes.v1.5.xsd" nonAutoSaveFileName="C:\Users\Administrator\.android\Desktop\aposis xwl\20190312.wsp"  >
    <WindowPosition x="-8" y="-8" width="1382" height="744" displayed="1" panelState="---"  />
    <TextTraits font="SansSerif" size="12" name="Workspace" style="plain" color="#000000" background="#FFFFFF" just="left"  />
    <Columns wsSortOrder="" wsSortAscending="1"  >
      <TColumn name="Name" width="605"  />
      <TColumn name="Statistic" width="373"  />
      <TColumn name="#Cells" width="367"  />
    </Columns >
    <Groups  >
      <GroupNode name="All Samples" annotation="" owningGroup="All Samples" expanded="1" sortPriority="10" count="0"  >
        <Graph backColor="#FFFFFF" foreColor="#000000" smoothing="0" addEventParam="0" type="Pseudocolor" fast="1" histogramSmoothingCount="0" showOutliers="0" tint="None" showAxes="" drawLargeDots="0" lineWeight="Hairline" scientificNotation="1" smoothingHighResolution="1" contourHighResolution="1" showGates="1" showFreqOnPlots="1" showGateNameOnPlots="1" showMedians="0" showUncomped="0" showGrid="0" lastYAxisName=""  >
          <Axis dimension="x" name="" label="" display="" min="0.0" max="0.0"  />
          <Axis dimension="y" name="" label="" display="" auto="Auto"  />
          <TextTraits font="SansSerif" size="12" name="Labels" style="plain" color="#000000" background="#FFFFFF" just="left"  />
          <TextTraits font="SansSerif" size="12" name="Graph" style="plain" color="#000000" background="#FFFFFF" just="left"  />
          <TextTraits font="SansSerif" size="12" name="Numbers" style="plain" color="#000000" background="#FFFFFF" just="left"  />
        </Graph >
        <Subpopulations  >
          <Population name="FSC-A, SSC-A subset" annotation="" owningGroup="All Samples" expanded="1" sortPriority="10" count="17259"  >
            <Graph backColor="#FFFFFF" foreColor="#000000" smoothing="0" addEventParam="0" type="Pseudocolor" fast="1" histogramSmoothingCount="0" showOutliers="0" tint="Tinted" showAxes="" drawLargeDots="0" lineWeight="Hairline" scientificNotation="1" smoothingHighResolution="1" contourHighResolution="1" showGates="1" showFreqOnPlots="1" showGateNameOnPlots="1" showMedians="0" showUncomped="0" showGrid="0" lastYAxisName=""  >
              <Axis dimension="x" name="FSC-A" label="" display="" min="0.0" max="0.0"  />
              <Axis dimension="y" name="SSC-A" label="" display="" auto="Auto"  />
              <TextTraits font="SansSerif" size="12" name="Labels" style="plain" color="#000000" background="#FFFFFF" just="left"  />
              <TextTraits font="SansSerif" size="12" name="Graph" style="plain" color="#000000" background="#FFFFFF" just="left"  />
              <TextTraits font="SansSerif" size="12" name="Numbers" style="plain" color="#000000" background="#FFFFFF" just="left"  />
            </Graph >
            <Gate gating:id="ID32434103"  >
              <gating:EllipsoidGate gating:distance="143.85473846586518" eventsInside="1" annoOffsetX="24" annoOffsetY="-170" tint="#000000" isTinted="0" lineWeight="Hairline" isFJGate="1"  >
                <gating:dimension  >
                <data-type:parameter data-type:name="FSC-A"  />
                </gating:dimension >
                <gating:dimension  >
                <data-type:parameter data-type:name="SSC-A"  />
                </gating:dimension >
                <gating:foci  >
                <gating:vertex  >
                <gating:coordinate data-type:value="33.49128070101787"  />
                <gating:coordinate data-type:value="18.25083817500257"  />
                </gating:vertex >
                <gating:vertex  >
                <gating:coordinate data-type:value="147.50871929898213"  />
                <gating:coordinate data-type:value="85.74916182499743"  />
                </gating:vertex >
                </gating:foci >
                <gating:edge  >
                <gating:vertex  >
                <gating:coordinate data-type:value="28.0"  />
                <gating:coordinate data-type:value="15.0"  />
                </gating:vertex >
                <gating:vertex  >
                <gating:coordinate data-type:value="153.0"  />
                <gating:coordinate data-type:value="89.0"  />
                </gating:vertex >
                <gating:vertex  >
                <gating:coordinate data-type:value="105.0"  />
                <gating:coordinate data-type:value="26.0"  />
                </gating:vertex >
                <gating:vertex  >
                <gating:coordinate data-type:value="76.0"  />
                <gating:coordinate data-type:value="78.0"  />
                </gating:vertex >
                </gating:edge >
              </gating:EllipsoidGate >
            </Gate >
            <Subpopulations  >
              <Population name="FSC-A, FSC-H subset" annotation="" owningGroup="All Samples" expanded="1" sortPriority="10" count="15910"  >
                <Graph backColor="#FFFFFF" foreColor="#000000" smoothing="0" addEventParam="0" type="Pseudocolor" fast="1" histogramSmoothingCount="0" showOutliers="0" tint="Tinted" showAxes="" drawLargeDots="0" lineWeight="Hairline" scientificNotation="1" smoothingHighResolution="1" contourHighResolution="1" showGates="1" showFreqOnPlots="1" showGateNameOnPlots="1" showMedians="0" showUncomped="0" showGrid="0" lastYAxisName=""  >
                <Axis dimension="x" name="FITC-A" label="" display="" min="0.0" max="0.0"  />
                <Axis dimension="y" name="PE-A" label="" display="" auto="Auto"  />
                <TextTraits font="SansSerif" size="12" name="Labels" style="plain" color="#000000" background="#FFFFFF" just="left"  />
                <TextTraits font="SansSerif" size="12" name="Graph" style="plain" color="#000000" background="#FFFFFF" just="left"  />
                <TextTraits font="SansSerif" size="12" name="Numbers" style="plain" color="#000000" background="#FFFFFF" just="left"  />
                </Graph >
                <Gate gating:id="ID28236766" gating:parent_id="ID32434103"  >
                <gating:PolygonGate eventsInside="1" annoOffsetX="69" annoOffsetY="-175" tint="#000000" isTinted="0" lineWeight="Hairline" isFJGate="1" isQuad="0"  >
                <gating:dimension  >
                <data-type:parameter data-type:name="FSC-A"  />
                </gating:dimension >
                <gating:dimension  >
                <data-type:parameter data-type:name="FSC-H"  />
                </gating:dimension >
                <gating:vertex  >
                <gating:coordinate data-type:value="35840.0"  />
                <gating:coordinate data-type:value="33026.015748031496"  />
                </gating:vertex >
                <gating:vertex  >
                <gating:coordinate data-type:value="72704.0"  />
                <gating:coordinate data-type:value="63987.90551181103"  />
                </gating:vertex >
                <gating:vertex  >
                <gating:coordinate data-type:value="100352.0"  />
                <gating:coordinate data-type:value="83597.10236220472"  />
                </gating:vertex >
                <gating:vertex  >
                <gating:coordinate data-type:value="128000.0"  />
                <gating:coordinate data-type:value="94949.79527559056"  />
                </gating:vertex >
                <gating:vertex  >
                <gating:coordinate data-type:value="145408.0"  />
                <gating:coordinate data-type:value="101142.17322834645"  />
                </gating:vertex >
                <gating:vertex  >
                <gating:coordinate data-type:value="149504.0"  />
                <gating:coordinate data-type:value="99078.04724409449"  />
                </gating:vertex >
                <gating:vertex  >
                <gating:coordinate data-type:value="133120.0"  />
                <gating:coordinate data-type:value="78436.78740157481"  />
                </gating:vertex >
                <gating:vertex  >
                <gating:coordinate data-type:value="88064.0"  />
                <gating:coordinate data-type:value="48506.96062992126"  />
                </gating:vertex >
                <gating:vertex  >
                <gating:coordinate data-type:value="57344.0"  />
                <gating:coordinate data-type:value="29929.826771653545"  />
                </gating:vertex >
                <gating:vertex  >
                <gating:coordinate data-type:value="44032.0"  />
                <gating:coordinate data-type:value="24769.51181102362"  />
                </gating:vertex >
                <gating:vertex  >
                <gating:coordinate data-type:value="39936.0"  />
                <gating:coordinate data-type:value="23737.44881889764"  />
                </gating:vertex >
                <gating:vertex  >
                <gating:coordinate data-type:value="35840.0"  />
                <gating:coordinate data-type:value="26833.63779527559"  />
                </gating:vertex >
                </gating:PolygonGate >
                </Gate >
                <Subpopulations  >
                <Population name="Q1: FITC-A- , PE-A+" annotation="" owningGroup="All Samples" expanded="1" sortPriority="10" count="66"  >
                <Graph backColor="#FFFFFF" foreColor="#000000" smoothing="0" addEventParam="0" type="Pseudocolor" fast="1" histogramSmoothingCount="0" showOutliers="0" tint="Tinted" showAxes="" drawLargeDots="0" lineWeight="Hairline" scientificNotation="1" smoothingHighResolution="1" contourHighResolution="1" showGates="1" showFreqOnPlots="1" showGateNameOnPlots="1" showMedians="0" showUncomped="0" showGrid="0" lastYAxisName=""  >
                <Axis dimension="x" name="FITC-A" label="" display="" min="0.0" max="0.0"  />
                <Axis dimension="y" name="PE-A" label="" display="" auto="Auto"  />
                <TextTraits font="SansSerif" size="12" name="Labels" style="plain" color="#000000" background="#FFFFFF" just="left"  />
                <TextTraits font="SansSerif" size="12" name="Graph" style="plain" color="#000000" background="#FFFFFF" just="left"  />
                <TextTraits font="SansSerif" size="12" name="Numbers" style="plain" color="#000000" background="#FFFFFF" just="left"  />
                </Graph >
                <Gate gating:id="ID14997495" gating:parent_id="ID28236766"  >
                <gating:RectangleGate eventsInside="1" annoOffsetX="0" annoOffsetY="0" tint="#000000" isTinted="0" lineWeight="Hairline" isFJGate="1"  >
                <gating:dimension gating:max="914.87424"  >
                <data-type:parameter data-type:name="FITC-A"  />
                </gating:dimension >
                <gating:dimension gating:min="949.86526"  >
                <data-type:parameter data-type:name="PE-A"  />
                </gating:dimension >
                </gating:RectangleGate >
                </Gate >
                </Population >
                <Population name="Q2: FITC-A+ , PE-A+" annotation="" owningGroup="All Samples" expanded="1" sortPriority="10" count="20"  >
                <Graph backColor="#FFFFFF" foreColor="#000000" smoothing="0" addEventParam="0" type="Pseudocolor" fast="1" histogramSmoothingCount="0" showOutliers="0" tint="Tinted" showAxes="" drawLargeDots="0" lineWeight="Hairline" scientificNotation="1" smoothingHighResolution="1" contourHighResolution="1" showGates="1" showFreqOnPlots="1" showGateNameOnPlots="1" showMedians="0" showUncomped="0" showGrid="0" lastYAxisName=""  >
                <Axis dimension="x" name="FITC-A" label="" display="" min="0.0" max="0.0"  />
                <Axis dimension="y" name="PE-A" label="" display="" auto="Auto"  />
                <TextTraits font="SansSerif" size="12" name="Labels" style="plain" color="#000000" background="#FFFFFF" just="left"  />
                <TextTraits font="SansSerif" size="12" name="Graph" style="plain" color="#000000" background="#FFFFFF" just="left"  />
                <TextTraits font="SansSerif" size="12" name="Numbers" style="plain" color="#000000" background="#FFFFFF" just="left"  />
                </Graph >
                <Gate gating:id="ID2016953" gating:parent_id="ID28236766"  >
                <gating:RectangleGate eventsInside="1" annoOffsetX="0" annoOffsetY="0" tint="#000000" isTinted="0" lineWeight="Hairline" isFJGate="1"  >
                <gating:dimension gating:min="914.87424"  >
                <data-type:parameter data-type:name="FITC-A"  />
                </gating:dimension >
                <gating:dimension gating:min="949.86526"  >
                <data-type:parameter data-type:name="PE-A"  />
                </gating:dimension >
                </gating:RectangleGate >
                </Gate >
                </Population >
                <Population name="Q3: FITC-A+ , PE-A-" annotation="" owningGroup="All Samples" expanded="1" sortPriority="10" count="60"  >
                <Graph backColor="#FFFFFF" foreColor="#000000" smoothing="0" addEventParam="0" type="Pseudocolor" fast="1" histogramSmoothingCount="0" showOutliers="0" tint="Tinted" showAxes="" drawLargeDots="0" lineWeight="Hairline" scientificNotation="1" smoothingHighResolution="1" contourHighResolution="1" showGates="1" showFreqOnPlots="1" showGateNameOnPlots="1" showMedians="0" showUncomped="0" showGrid="0" lastYAxisName=""  >
                <Axis dimension="x" name="FITC-A" label="" display="" min="0.0" max="0.0"  />
                <Axis dimension="y" name="PE-A" label="" display="" auto="Auto"  />
                <TextTraits font="SansSerif" size="12" name="Labels" style="plain" color="#000000" background="#FFFFFF" just="left"  />
                <TextTraits font="SansSerif" size="12" name="Graph" style="plain" color="#000000" background="#FFFFFF" just="left"  />
                <TextTraits font="SansSerif" size="12" name="Numbers" style="plain" color="#000000" background="#FFFFFF" just="left"  />
                </Graph >
                <Gate gating:id="ID8955918" gating:parent_id="ID28236766"  >
                <gating:RectangleGate eventsInside="1" annoOffsetX="0" annoOffsetY="0" tint="#000000" isTinted="0" lineWeight="Hairline" isFJGate="1"  >
                <gating:dimension gating:min="914.87424"  >
                <data-type:parameter data-type:name="FITC-A"  />
                </gating:dimension >
                <gating:dimension gating:max="949.86526"  >
                <data-type:parameter data-type:name="PE-A"  />
                </gating:dimension >
                </gating:RectangleGate >
                </Gate >
                </Population >
                <Population name="Q4: FITC-A- , PE-A-" annotation="" owningGroup="All Samples" expanded="1" sortPriority="10" count="15764"  >
                <Graph backColor="#FFFFFF" foreColor="#000000" smoothing="0" addEventParam="0" type="Pseudocolor" fast="1" histogramSmoothingCount="0" showOutliers="0" tint="Tinted" showAxes="" drawLargeDots="0" lineWeight="Hairline" scientificNotation="1" smoothingHighResolution="1" contourHighResolution="1" showGates="1" showFreqOnPlots="1" showGateNameOnPlots="1" showMedians="0" showUncomped="0" showGrid="0" lastYAxisName=""  >
                <Axis dimension="x" name="FITC-A" label="" display="" min="0.0" max="0.0"  />
                <Axis dimension="y" name="PE-A" label="" display="" auto="Auto"  />
                <TextTraits font="SansSerif" size="12" name="Labels" style="plain" color="#000000" background="#FFFFFF" just="left"  />
                <TextTraits font="SansSerif" size="12" name="Graph" style="plain" color="#000000" background="#FFFFFF" just="left"  />
                <TextTraits font="SansSerif" size="12" name="Numbers" style="plain" color="#000000" background="#FFFFFF" just="left"  />
                </Graph >
                <Gate gating:id="ID30487951" gating:parent_id="ID28236766"  >
                <gating:RectangleGate eventsInside="1" annoOffsetX="0" annoOffsetY="0" tint="#000000" isTinted="0" lineWeight="Hairline" isFJGate="1"  >
                <gating:dimension gating:max="914.87424"  >
                <data-type:parameter data-type:name="FITC-A"  />
                </gating:dimension >
                <gating:dimension gating:max="949.86526"  >
                <data-type:parameter data-type:name="PE-A"  />
                </gating:dimension >
                </gating:RectangleGate >
                </Gate >
                </Population >
                </Subpopulations >
              </Population >
            </Subpopulations >
          </Population >
        </Subpopulations >
        <Group name="All Samples" foreground="#000000" fontStyle="bold" live="1" synchronized="0"  >
          <Criteria  />
          <SampleRefs  >
            <SampleRef sampleID="5"  />
            <SampleRef sampleID="2"  />
            <SampleRef sampleID="3"  />
            <SampleRef sampleID="4"  />
            <SampleRef sampleID="1"  />
          </SampleRefs >
        </Group >
      </GroupNode >
    </Groups >
    <SampleList  >
      <Sample  >
        <DataSet uri=".\20190312_pi_003.fcs" sampleID="1" baseChannel="3.0" extraNegs="0.0" posDecades="4.5"  />
        <Keywords  >
          <Keyword name="CST REGULATORY STATUS" value="RUO Performance Check"  />
          <Keyword name="CST PERFORMANCE EXPIRED" value="2019-02-19T11:22:47-08:00"  />
          <Keyword name="CST BEADS EXPIRED" value="False"  />
          <Keyword name="CST BASELINE DATE" value="2018-09-29T13:21:25-07:00"  />
          <Keyword name="CST SETUP DATE" value="2019-02-18T11:22:47-08:00"  />
          <Keyword name="CYTOMETER CONFIG CREATE DATE" value="2017-11-16T12:58:10-08:00"  />
          <Keyword name="CYTOMETER CONFIG NAME" value="service- 2-Blue 3-Red 6-Violet 2-UV 5-YellGrn L6(647800)"  />
          <Keyword name="CST BEADS LOT ID" value="70405"  />
          <Keyword name="CST SETUP STATUS" value="SUCCESS"  />
          <Keyword name="P9MS" value="0"  />
          <Keyword name="P9BS" value="0"  />
          <Keyword name="$P9G" value="13.0"  />
          <Keyword name="$P9E" value="0,0"  />
          <Keyword name="$P9B" value="32"  />
          <Keyword name="$P9R" value="512"  />
          <Keyword name="$P9N" value="Time"  />
          <Keyword name="P8MS" value="0"  />
          <Keyword name="P8BS" value="45"  />
          <Keyword name="P8DISPLAY" value="LOG"  />
          <Keyword name="$P8G" value="1.0"  />
          <Keyword name="$P8V" value="385"  />
          <Keyword name="$P8E" value="5,3"  />
          <Keyword name="$P8B" value="32"  />
          <Keyword name="$P8R" value="262144"  />
          <Keyword name="$P8N" value="PE-A"  />
          <Keyword name="P7MS" value="0"  />
          <Keyword name="P7BS" value="52"  />
          <Keyword name="P7DISPLAY" value="LOG"  />
          <Keyword name="$P7G" value="1.0"  />
          <Keyword name="$P7V" value="245"  />
          <Keyword name="$P7E" value="5,3"  />
          <Keyword name="$P7B" value="32"  />
          <Keyword name="$P7R" value="262144"  />
          <Keyword name="$P7N" value="FITC-A"  />
          <Keyword name="P6MS" value="0"  />
          <Keyword name="P6BS" value="-1"  />
          <Keyword name="$P6G" value="1.0"  />
          <Keyword name="$P6V" value="208"  />
          <Keyword name="$P6E" value="0,0"  />
          <Keyword name="$P6B" value="32"  />
          <Keyword name="$P6R" value="262144"  />
          <Keyword name="$P6N" value="SSC-W"  />
          <Keyword name="P5MS" value="0"  />
          <Keyword name="P5BS" value="0"  />
          <Keyword name="P5DISPLAY" value="LIN"  />
          <Keyword name="$P5G" value="1.0"  />
          <Keyword name="$P5V" value="208"  />
          <Keyword name="$P5E" value="0,0"  />
          <Keyword name="$P5B" value="32"  />
          <Keyword name="$P5R" value="262144"  />
          <Keyword name="$P5N" value="SSC-H"  />
          <Keyword name="P4MS" value="0"  />
          <Keyword name="P4BS" value="0"  />
          <Keyword name="P4DISPLAY" value="LIN"  />
          <Keyword name="$P4G" value="1.0"  />
          <Keyword name="$P4V" value="208"  />
          <Keyword name="$P4E" value="0,0"  />
          <Keyword name="$P4B" value="32"  />
          <Keyword name="$P4R" value="262144"  />
          <Keyword name="$P4N" value="SSC-A"  />
          <Keyword name="P3MS" value="0"  />
          <Keyword name="P3BS" value="-1"  />
          <Keyword name="$P3G" value="1.0"  />
          <Keyword name="$P3V" value="90"  />
          <Keyword name="$P3E" value="0,0"  />
          <Keyword name="$P3B" value="32"  />
          <Keyword name="$P3R" value="262144"  />
          <Keyword name="$P3N" value="FSC-W"  />
          <Keyword name="P2MS" value="0"  />
          <Keyword name="P2BS" value="0"  />
          <Keyword name="P2DISPLAY" value="LIN"  />
          <Keyword name="$P2G" value="1.0"  />
          <Keyword name="$P2V" value="90"  />
          <Keyword name="$P2E" value="0,0"  />
          <Keyword name="$P2B" value="32"  />
          <Keyword name="$P2R" value="262144"  />
          <Keyword name="$P2N" value="FSC-H"  />
          <Keyword name="P1MS" value="0"  />
          <Keyword name="P1BS" value="0"  />
          <Keyword name="P1DISPLAY" value="LIN"  />
          <Keyword name="$P1G" value="1.0"  />
          <Keyword name="$P1V" value="90"  />
          <Keyword name="$P1E" value="0,0"  />
          <Keyword name="$P1B" value="32"  />
          <Keyword name="$P1R" value="262144"  />
          <Keyword name="$P1N" value="FSC-A"  />
          <Keyword name="THRESHOLD" value="FSC,5000"  />
          <Keyword name="APPLY COMPENSATION" value="TRUE"  />
          <Keyword name="SPILL" value="2,FITC-A,PE-A,1,0,0,1"  />
          <Keyword name="$TIMESTEP" value="0.079999998"  />
          <Keyword name="LASER5ASF" value="0.99"  />
          <Keyword name="LASER5DELAY" value="78.96"  />
          <Keyword name="LASER5NAME" value="UV"  />
          <Keyword name="LASER4ASF" value="0.82"  />
          <Keyword name="LASER4DELAY" value="154.12"  />
          <Keyword name="LASER4NAME" value="YellGrn"  />
          <Keyword name="LASER3ASF" value="0.87"  />
          <Keyword name="LASER3DELAY" value="39.61"  />
          <Keyword name="LASER3NAME" value="Violet"  />
          <Keyword name="LASER2ASF" value="0.68"  />
          <Keyword name="LASER2DELAY" value="115.36"  />
          <Keyword name="LASER2NAME" value="Red"  />
          <Keyword name="LASER1ASF" value="0.83"  />
          <Keyword name="LASER1DELAY" value="0.00"  />
          <Keyword name="LASER1NAME" value="Blue"  />
          <Keyword name="$INST" value=" "  />
          <Keyword name="AUTOBS" value="TRUE"  />
          <Keyword name="FSC ASF" value="0.67"  />
          <Keyword name="$OP" value="expriments"  />
          <Keyword name="EXPORT TIME" value="12-MAR-2019-13:32:17"  />
          <Keyword name="EXPORT USER NAME" value="expriments"  />
          <Keyword name="WINDOW EXTENSION" value="10.00"  />
          <Keyword name="CYTNUM" value="1"  />
          <Keyword name="SETTINGS" value="Cytometer"  />
          <Keyword name="$CYT" value="LSRFortessa"  />
          <Keyword name="$ETIM" value="14:17:29"  />
          <Keyword name="$BTIM" value="14:17:03"  />
          <Keyword name="$DATE" value="12-MAR-2019"  />
          <Keyword name="GUID" value="0a57324f-3094-4ec7-beb5-8fea5d576aae"  />
          <Keyword name="EXPERIMENT NAME" value="aposis xwl"  />
          <Keyword name="$SRC" value="20190312"  />
          <Keyword name="TUBE NAME" value="pi"  />
          <Keyword name="CREATOR" value="BD FACSDiva Software Version 8.0.1"  />
          <Keyword name="$NEXTDATA" value="0"  />
          <Keyword name="$DATATYPE" value="F"  />
          <Keyword name="$BYTEORD" value="4,3,2,1"  />
          <Keyword name="$MODE" value="L"  />
          <Keyword name="$PAR" value="9"  />
          <Keyword name="$TOT" value="10000              "  />
          <Keyword name="$SYS" value="Windows 7 6.1"  />
          <Keyword name="$FIL" value="20190312_pi_003.fcs"  />
          <Keyword name="$ENDDATA" value="362296             "  />
          <Keyword name="$BEGINDATA" value="2297"  />
          <Keyword name="$ENDSTEXT" value="0"  />
          <Keyword name="$BEGINSTEXT" value="0"  />
          <Keyword name="$ENDANALYSIS" value="0"  />
          <Keyword name="$BEGINANALYSIS" value="0"  />
          <Keyword name="FJ_FCS_VERSION" value="3"  />
          <Keyword name="FJ_$TIMESTEP" value="0.01"  />
        </Keywords >
        <SampleNode name="20190312_pi_003.fcs" annotation="" owningGroup="" expanded="1" sortPriority="10" count="10000" sampleID="1"  >
          <Graph backColor="#FFFFFF" foreColor="#000000" smoothing="0" addEventParam="0" type="Pseudocolor" fast="1" histogramSmoothingCount="0" showOutliers="0" tint="None" showAxes="" drawLargeDots="0" lineWeight="Hairline" scientificNotation="1" smoothingHighResolution="1" contourHighResolution="1" showGates="1" showFreqOnPlots="1" showGateNameOnPlots="1" showMedians="0" showUncomped="0" showGrid="0" lastYAxisName="" rowCount="10000"  >
            <Axis dimension="x" name="FSC-A" label="" display="" min="0.0" max="0.0"  />
            <Axis dimension="y" name="SSC-A" label="" display="" auto="Auto"  />
            <TextTraits font="SansSerif" size="12" name="Labels" style="plain" color="#000000" background="#FFFFFF" just="left"  />
            <TextTraits font="SansSerif" size="12" name="Graph" style="plain" color="#000000" background="#FFFFFF" just="left"  />
            <TextTraits font="SansSerif" size="12" name="Numbers" style="plain" color="#000000" background="#FFFFFF" just="left"  />
          </Graph >
          <Subpopulations  >
            <Population name="FSC-A, SSC-A subset" annotation="" owningGroup="All Samples" expanded="1" sortPriority="10" count="6599"  >
              <Graph backColor="#FFFFFF" foreColor="#000000" smoothing="0" addEventParam="0" type="Pseudocolor" fast="1" histogramSmoothingCount="0" showOutliers="0" tint="Tinted" showAxes="" drawLargeDots="0" lineWeight="Hairline" scientificNotation="1" smoothingHighResolution="1" contourHighResolution="1" showGates="1" showFreqOnPlots="1" showGateNameOnPlots="1" showMedians="0" showUncomped="0" showGrid="0" lastYAxisName="" rowCount="10000"  >
                <Axis dimension="x" name="FSC-A" label="" display="" min="0.0" max="0.0"  />
                <Axis dimension="y" name="FSC-H" label="" display="" auto="Auto"  />
                <TextTraits font="SansSerif" size="12" name="Labels" style="plain" color="#000000" background="#FFFFFF" just="left"  />
                <TextTraits font="SansSerif" size="12" name="Graph" style="plain" color="#000000" background="#FFFFFF" just="left"  />
                <TextTraits font="SansSerif" size="12" name="Numbers" style="plain" color="#000000" background="#FFFFFF" just="left"  />
              </Graph >
              <Gate gating:id="ID21576085"  >
                <gating:EllipsoidGate gating:distance="143.85473846586518" eventsInside="1" annoOffsetX="24" annoOffsetY="-170" tint="#000000" isTinted="0" lineWeight="Hairline" isFJGate="1"  >
                <gating:dimension  >
                <data-type:parameter data-type:name="FSC-A"  />
                </gating:dimension >
                <gating:dimension  >
                <data-type:parameter data-type:name="SSC-A"  />
                </gating:dimension >
                <gating:foci  >
                <gating:vertex  >
                <gating:coordinate data-type:value="33.49128070101787"  />
                <gating:coordinate data-type:value="18.25083817500257"  />
                </gating:vertex >
                <gating:vertex  >
                <gating:coordinate data-type:value="147.50871929898213"  />
                <gating:coordinate data-type:value="85.74916182499743"  />
                </gating:vertex >
                </gating:foci >
                <gating:edge  >
                <gating:vertex  >
                <gating:coordinate data-type:value="28.0"  />
                <gating:coordinate data-type:value="15.0"  />
                </gating:vertex >
                <gating:vertex  >
                <gating:coordinate data-type:value="153.0"  />
                <gating:coordinate data-type:value="89.0"  />
                </gating:vertex >
                <gating:vertex  >
                <gating:coordinate data-type:value="105.0"  />
                <gating:coordinate data-type:value="26.0"  />
                </gating:vertex >
                <gating:vertex  >
                <gating:coordinate data-type:value="76.0"  />
                <gating:coordinate data-type:value="78.0"  />
                </gating:vertex >
                </gating:edge >
                </gating:EllipsoidGate >
              </Gate >
              <Subpopulations  >
                <Population name="FSC-A, FSC-H subset" annotation="" owningGroup="All Samples" expanded="1" sortPriority="10" count="5993"  >
                <Graph backColor="#FFFFFF" foreColor="#000000" smoothing="0" addEventParam="0" type="Pseudocolor" fast="1" histogramSmoothingCount="0" showOutliers="0" tint="Tinted" showAxes="" drawLargeDots="0" lineWeight="Hairline" scientificNotation="1" smoothingHighResolution="1" contourHighResolution="1" showGates="1" showFreqOnPlots="1" showGateNameOnPlots="1" showMedians="0" showUncomped="0" showGrid="0" lastYAxisName="" rowCount="10000"  >
                <Axis dimension="x" name="FITC-A" label="" display="" min="0.0" max="0.0"  />
                <Axis dimension="y" name="PE-A" label="" display="" auto="Auto"  />
                <TextTraits font="SansSerif" size="12" name="Labels" style="plain" color="#000000" background="#FFFFFF" just="left"  />
                <TextTraits font="SansSerif" size="12" name="Graph" style="plain" color="#000000" background="#FFFFFF" just="left"  />
                <TextTraits font="SansSerif" size="12" name="Numbers" style="plain" color="#000000" background="#FFFFFF" just="left"  />
                </Graph >
                <Gate gating:id="ID4664950" gating:parent_id="ID21576085"  >
                <gating:PolygonGate eventsInside="1" annoOffsetX="69" annoOffsetY="-175" tint="#000000" isTinted="0" lineWeight="Hairline" isFJGate="1" isQuad="0"  >
                <gating:dimension  >
                <data-type:parameter data-type:name="FSC-A"  />
                </gating:dimension >
                <gating:dimension  >
                <data-type:parameter data-type:name="FSC-H"  />
                </gating:dimension >
                <gating:vertex  >
                <gating:coordinate data-type:value="35840.0"  />
                <gating:coordinate data-type:value="33026.015748031496"  />
                </gating:vertex >
                <gating:vertex  >
                <gating:coordinate data-type:value="72704.0"  />
                <gating:coordinate data-type:value="63987.90551181103"  />
                </gating:vertex >
                <gating:vertex  >
                <gating:coordinate data-type:value="100352.0"  />
                <gating:coordinate data-type:value="83597.10236220472"  />
                </gating:vertex >
                <gating:vertex  >
                <gating:coordinate data-type:value="128000.0"  />
                <gating:coordinate data-type:value="94949.79527559056"  />
                </gating:vertex >
                <gating:vertex  >
                <gating:coordinate data-type:value="145408.0"  />
                <gating:coordinate data-type:value="101142.17322834645"  />
                </gating:vertex >
                <gating:vertex  >
                <gating:coordinate data-type:value="149504.0"  />
                <gating:coordinate data-type:value="99078.04724409449"  />
                </gating:vertex >
                <gating:vertex  >
                <gating:coordinate data-type:value="133120.0"  />
                <gating:coordinate data-type:value="78436.78740157481"  />
                </gating:vertex >
                <gating:vertex  >
                <gating:coordinate data-type:value="88064.0"  />
                <gating:coordinate data-type:value="48506.96062992126"  />
                </gating:vertex >
                <gating:vertex  >
                <gating:coordinate data-type:value="57344.0"  />
                <gating:coordinate data-type:value="29929.826771653545"  />
                </gating:vertex >
                <gating:vertex  >
                <gating:coordinate data-type:value="44032.0"  />
                <gating:coordinate data-type:value="24769.51181102362"  />
                </gating:vertex >
                <gating:vertex  >
                <gating:coordinate data-type:value="39936.0"  />
                <gating:coordinate data-type:value="23737.44881889764"  />
                </gating:vertex >
                <gating:vertex  >
                <gating:coordinate data-type:value="35840.0"  />
                <gating:coordinate data-type:value="26833.63779527559"  />
                </gating:vertex >
                </gating:PolygonGate >
                </Gate >
                <Subpopulations  >
                <Population name="Q1: FITC-A- , PE-A+" annotation="" owningGroup="All Samples" expanded="1" sortPriority="10" count="52"  >
                <Graph backColor="#FFFFFF" foreColor="#000000" smoothing="0" addEventParam="0" type="Pseudocolor" fast="1" histogramSmoothingCount="0" showOutliers="0" tint="Tinted" showAxes="" drawLargeDots="0" lineWeight="Hairline" scientificNotation="1" smoothingHighResolution="1" contourHighResolution="1" showGates="1" showFreqOnPlots="1" showGateNameOnPlots="1" showMedians="0" showUncomped="0" showGrid="0" lastYAxisName="" rowCount="10000"  >
                <Axis dimension="x" name="FITC-A" label="" display="" min="0.0" max="0.0"  />
                <Axis dimension="y" name="PE-A" label="" display="" auto="Auto"  />
                <TextTraits font="SansSerif" size="12" name="Labels" style="plain" color="#000000" background="#FFFFFF" just="left"  />
                <TextTraits font="SansSerif" size="12" name="Graph" style="plain" color="#000000" background="#FFFFFF" just="left"  />
                <TextTraits font="SansSerif" size="12" name="Numbers" style="plain" color="#000000" background="#FFFFFF" just="left"  />
                </Graph >
                <Gate gating:id="ID17670616" gating:parent_id="ID4664950"  >
                <gating:RectangleGate eventsInside="1" annoOffsetX="0" annoOffsetY="0" tint="#000000" isTinted="0" lineWeight="Hairline" isFJGate="1"  >
                <gating:dimension gating:max="914.87424"  >
                <data-type:parameter data-type:name="FITC-A"  />
                </gating:dimension >
                <gating:dimension gating:min="949.86526"  >
                <data-type:parameter data-type:name="PE-A"  />
                </gating:dimension >
                </gating:RectangleGate >
                </Gate >
                </Population >
                <Population name="Q2: FITC-A+ , PE-A+" annotation="" owningGroup="All Samples" expanded="1" sortPriority="10" count="0"  >
                <Graph backColor="#FFFFFF" foreColor="#000000" smoothing="0" addEventParam="0" type="Pseudocolor" fast="1" histogramSmoothingCount="0" showOutliers="0" tint="Tinted" showAxes="" drawLargeDots="0" lineWeight="Hairline" scientificNotation="1" smoothingHighResolution="1" contourHighResolution="1" showGates="1" showFreqOnPlots="1" showGateNameOnPlots="1" showMedians="0" showUncomped="0" showGrid="0" lastYAxisName="" rowCount="10000"  >
                <Axis dimension="x" name="FITC-A" label="" display="" min="0.0" max="0.0"  />
                <Axis dimension="y" name="PE-A" label="" display="" auto="Auto"  />
                <TextTraits font="SansSerif" size="12" name="Labels" style="plain" color="#000000" background="#FFFFFF" just="left"  />
                <TextTraits font="SansSerif" size="12" name="Graph" style="plain" color="#000000" background="#FFFFFF" just="left"  />
                <TextTraits font="SansSerif" size="12" name="Numbers" style="plain" color="#000000" background="#FFFFFF" just="left"  />
                </Graph >
                <Gate gating:id="ID13097312" gating:parent_id="ID4664950"  >
                <gating:RectangleGate eventsInside="1" annoOffsetX="0" annoOffsetY="0" tint="#000000" isTinted="0" lineWeight="Hairline" isFJGate="1"  >
                <gating:dimension gating:min="914.87424"  >
                <data-type:parameter data-type:name="FITC-A"  />
                </gating:dimension >
                <gating:dimension gating:min="949.86526"  >
                <data-type:parameter data-type:name="PE-A"  />
                </gating:dimension >
                </gating:RectangleGate >
                </Gate >
                </Population >
                <Population name="Q3: FITC-A+ , PE-A-" annotation="" owningGroup="All Samples" expanded="1" sortPriority="10" count="0"  >
                <Graph backColor="#FFFFFF" foreColor="#000000" smoothing="0" addEventParam="0" type="Pseudocolor" fast="1" histogramSmoothingCount="0" showOutliers="0" tint="Tinted" showAxes="" drawLargeDots="0" lineWeight="Hairline" scientificNotation="1" smoothingHighResolution="1" contourHighResolution="1" showGates="1" showFreqOnPlots="1" showGateNameOnPlots="1" showMedians="0" showUncomped="0" showGrid="0" lastYAxisName="" rowCount="10000"  >
                <Axis dimension="x" name="FITC-A" label="" display="" min="0.0" max="0.0"  />
                <Axis dimension="y" name="PE-A" label="" display="" auto="Auto"  />
                <TextTraits font="SansSerif" size="12" name="Labels" style="plain" color="#000000" background="#FFFFFF" just="left"  />
                <TextTraits font="SansSerif" size="12" name="Graph" style="plain" color="#000000" background="#FFFFFF" just="left"  />
                <TextTraits font="SansSerif" size="12" name="Numbers" style="plain" color="#000000" background="#FFFFFF" just="left"  />
                </Graph >
                <Gate gating:id="ID33321625" gating:parent_id="ID4664950"  >
                <gating:RectangleGate eventsInside="1" annoOffsetX="0" annoOffsetY="0" tint="#000000" isTinted="0" lineWeight="Hairline" isFJGate="1"  >
                <gating:dimension gating:min="914.87424"  >
                <data-type:parameter data-type:name="FITC-A"  />
                </gating:dimension >
                <gating:dimension gating:max="949.86526"  >
                <data-type:parameter data-type:name="PE-A"  />
                </gating:dimension >
                </gating:RectangleGate >
                </Gate >
                </Population >
                <Population name="Q4: FITC-A- , PE-A-" annotation="" owningGroup="All Samples" expanded="1" sortPriority="10" count="5941"  >
                <Graph backColor="#FFFFFF" foreColor="#000000" smoothing="0" addEventParam="0" type="Pseudocolor" fast="1" histogramSmoothingCount="0" showOutliers="0" tint="Tinted" showAxes="" drawLargeDots="0" lineWeight="Hairline" scientificNotation="1" smoothingHighResolution="1" contourHighResolution="1" showGates="1" showFreqOnPlots="1" showGateNameOnPlots="1" showMedians="0" showUncomped="0" showGrid="0" lastYAxisName="" rowCount="10000"  >
                <Axis dimension="x" name="FITC-A" label="" display="" min="0.0" max="0.0"  />
                <Axis dimension="y" name="PE-A" label="" display="" auto="Auto"  />
                <TextTraits font="SansSerif" size="12" name="Labels" style="plain" color="#000000" background="#FFFFFF" just="left"  />
                <TextTraits font="SansSerif" size="12" name="Graph" style="plain" color="#000000" background="#FFFFFF" just="left"  />
                <TextTraits font="SansSerif" size="12" name="Numbers" style="plain" color="#000000" background="#FFFFFF" just="left"  />
                </Graph >
                <Gate gating:id="ID6170099" gating:parent_id="ID4664950"  >
                <gating:RectangleGate eventsInside="1" annoOffsetX="0" annoOffsetY="0" tint="#000000" isTinted="0" lineWeight="Hairline" isFJGate="1"  >
                <gating:dimension gating:max="914.87424"  >
                <data-type:parameter data-type:name="FITC-A"  />
                </gating:dimension >
                <gating:dimension gating:max="949.86526"  >
                <data-type:parameter data-type:name="PE-A"  />
                </gating:dimension >
                </gating:RectangleGate >
                </Gate >
                </Population >
                </Subpopulations >
                </Population >
              </Subpopulations >
            </Population >
          </Subpopulations >
        </SampleNode >
      </Sample >
      <Sample  >
        <DataSet uri=".\20190312_KO_005.fcs" sampleID="5" baseChannel="3.0" extraNegs="0.0" posDecades="4.5"  />
        <Keywords  >
          <Keyword name="CST REGULATORY STATUS" value="RUO Performance Check"  />
          <Keyword name="CST PERFORMANCE EXPIRED" value="2019-02-19T11:22:47-08:00"  />
          <Keyword name="CST BEADS EXPIRED" value="False"  />
          <Keyword name="CST BASELINE DATE" value="2018-09-29T13:21:25-07:00"  />
          <Keyword name="CST SETUP DATE" value="2019-02-18T11:22:47-08:00"  />
          <Keyword name="CYTOMETER CONFIG CREATE DATE" value="2017-11-16T12:58:10-08:00"  />
          <Keyword name="CYTOMETER CONFIG NAME" value="service- 2-Blue 3-Red 6-Violet 2-UV 5-YellGrn L6(647800)"  />
          <Keyword name="CST BEADS LOT ID" value="70405"  />
          <Keyword name="CST SETUP STATUS" value="SUCCESS"  />
          <Keyword name="P9MS" value="0"  />
          <Keyword name="P9BS" value="0"  />
          <Keyword name="$P9G" value="13.0"  />
          <Keyword name="$P9E" value="0,0"  />
          <Keyword name="$P9B" value="32"  />
          <Keyword name="$P9R" value="256"  />
          <Keyword name="$P9N" value="Time"  />
          <Keyword name="P8MS" value="0"  />
          <Keyword name="P8BS" value="46"  />
          <Keyword name="P8DISPLAY" value="LOG"  />
          <Keyword name="$P8G" value="1.0"  />
          <Keyword name="$P8V" value="385"  />
          <Keyword name="$P8E" value="5,3"  />
          <Keyword name="$P8B" value="32"  />
          <Keyword name="$P8R" value="262144"  />
          <Keyword name="$P8N" value="PE-A"  />
          <Keyword name="P7MS" value="0"  />
          <Keyword name="P7BS" value="32"  />
          <Keyword name="P7DISPLAY" value="LOG"  />
          <Keyword name="$P7G" value="1.0"  />
          <Keyword name="$P7V" value="245"  />
          <Keyword name="$P7E" value="5,3"  />
          <Keyword name="$P7B" value="32"  />
          <Keyword name="$P7R" value="262144"  />
          <Keyword name="$P7N" value="FITC-A"  />
          <Keyword name="P6MS" value="0"  />
          <Keyword name="P6BS" value="-1"  />
          <Keyword name="$P6G" value="1.0"  />
          <Keyword name="$P6V" value="208"  />
          <Keyword name="$P6E" value="0,0"  />
          <Keyword name="$P6B" value="32"  />
          <Keyword name="$P6R" value="262144"  />
          <Keyword name="$P6N" value="SSC-W"  />
          <Keyword name="P5MS" value="0"  />
          <Keyword name="P5BS" value="0"  />
          <Keyword name="P5DISPLAY" value="LIN"  />
          <Keyword name="$P5G" value="1.0"  />
          <Keyword name="$P5V" value="208"  />
          <Keyword name="$P5E" value="0,0"  />
          <Keyword name="$P5B" value="32"  />
          <Keyword name="$P5R" value="262144"  />
          <Keyword name="$P5N" value="SSC-H"  />
          <Keyword name="P4MS" value="0"  />
          <Keyword name="P4BS" value="0"  />
          <Keyword name="P4DISPLAY" value="LIN"  />
          <Keyword name="$P4G" value="1.0"  />
          <Keyword name="$P4V" value="208"  />
          <Keyword name="$P4E" value="0,0"  />
          <Keyword name="$P4B" value="32"  />
          <Keyword name="$P4R" value="262144"  />
          <Keyword name="$P4N" value="SSC-A"  />
          <Keyword name="P3MS" value="0"  />
          <Keyword name="P3BS" value="-1"  />
          <Keyword name="$P3G" value="1.0"  />
          <Keyword name="$P3V" value="90"  />
          <Keyword name="$P3E" value="0,0"  />
          <Keyword name="$P3B" value="32"  />
          <Keyword name="$P3R" value="262144"  />
          <Keyword name="$P3N" value="FSC-W"  />
          <Keyword name="P2MS" value="0"  />
          <Keyword name="P2BS" value="0"  />
          <Keyword name="P2DISPLAY" value="LIN"  />
          <Keyword name="$P2G" value="1.0"  />
          <Keyword name="$P2V" value="90"  />
          <Keyword name="$P2E" value="0,0"  />
          <Keyword name="$P2B" value="32"  />
          <Keyword name="$P2R" value="262144"  />
          <Keyword name="$P2N" value="FSC-H"  />
          <Keyword name="P1MS" value="0"  />
          <Keyword name="P1BS" value="0"  />
          <Keyword name="P1DISPLAY" value="LIN"  />
          <Keyword name="$P1G" value="1.0"  />
          <Keyword name="$P1V" value="90"  />
          <Keyword name="$P1E" value="0,0"  />
          <Keyword name="$P1B" value="32"  />
          <Keyword name="$P1R" value="262144"  />
          <Keyword name="$P1N" value="FSC-A"  />
          <Keyword name="THRESHOLD" value="FSC,5000"  />
          <Keyword name="APPLY COMPENSATION" value="TRUE"  />
          <Keyword name="SPILL" value="2,FITC-A,PE-A,1,0,0,1"  />
          <Keyword name="$TIMESTEP" value="0.079999998"  />
          <Keyword name="LASER5ASF" value="0.99"  />
          <Keyword name="LASER5DELAY" value="78.96"  />
          <Keyword name="LASER5NAME" value="UV"  />
          <Keyword name="LASER4ASF" value="0.82"  />
          <Keyword name="LASER4DELAY" value="154.12"  />
          <Keyword name="LASER4NAME" value="YellGrn"  />
          <Keyword name="LASER3ASF" value="0.87"  />
          <Keyword name="LASER3DELAY" value="39.61"  />
          <Keyword name="LASER3NAME" value="Violet"  />
          <Keyword name="LASER2ASF" value="0.68"  />
          <Keyword name="LASER2DELAY" value="115.36"  />
          <Keyword name="LASER2NAME" value="Red"  />
          <Keyword name="LASER1ASF" value="0.83"  />
          <Keyword name="LASER1DELAY" value="0.00"  />
          <Keyword name="LASER1NAME" value="Blue"  />
          <Keyword name="$INST" value=" "  />
          <Keyword name="AUTOBS" value="TRUE"  />
          <Keyword name="FSC ASF" value="0.67"  />
          <Keyword name="$OP" value="expriments"  />
          <Keyword name="EXPORT TIME" value="12-MAR-2019-13:32:17"  />
          <Keyword name="EXPORT USER NAME" value="expriments"  />
          <Keyword name="WINDOW EXTENSION" value="10.00"  />
          <Keyword name="CYTNUM" value="1"  />
          <Keyword name="SETTINGS" value="Cytometer"  />
          <Keyword name="$CYT" value="LSRFortessa"  />
          <Keyword name="$ETIM" value="14:20:27"  />
          <Keyword name="$BTIM" value="14:20:05"  />
          <Keyword name="$DATE" value="12-MAR-2019"  />
          <Keyword name="GUID" value="78f12ecf-afbb-42d2-96ae-e58e8f960600"  />
          <Keyword name="EXPERIMENT NAME" value="aposis xwl"  />
          <Keyword name="$SRC" value="20190312"  />
          <Keyword name="TUBE NAME" value="KO"  />
          <Keyword name="CREATOR" value="BD FACSDiva Software Version 8.0.1"  />
          <Keyword name="$NEXTDATA" value="0"  />
          <Keyword name="$DATATYPE" value="F"  />
          <Keyword name="$BYTEORD" value="4,3,2,1"  />
          <Keyword name="$MODE" value="L"  />
          <Keyword name="$PAR" value="9"  />
          <Keyword name="$TOT" value="23040              "  />
          <Keyword name="$SYS" value="Windows 7 6.1"  />
          <Keyword name="$FIL" value="20190312_KO_005.fcs"  />
          <Keyword name="$ENDDATA" value="831736             "  />
          <Keyword name="$BEGINDATA" value="2297"  />
          <Keyword name="$ENDSTEXT" value="0"  />
          <Keyword name="$BEGINSTEXT" value="0"  />
          <Keyword name="$ENDANALYSIS" value="0"  />
          <Keyword name="$BEGINANALYSIS" value="0"  />
          <Keyword name="FJ_FCS_VERSION" value="3"  />
          <Keyword name="FJ_$TIMESTEP" value="0.01"  />
        </Keywords >
        <SampleNode name="20190312_KO_005.fcs" annotation="" owningGroup="" expanded="1" sortPriority="10" count="23040" sampleID="5"  >
          <Graph backColor="#FFFFFF" foreColor="#000000" smoothing="0" addEventParam="0" type="Pseudocolor" fast="1" histogramSmoothingCount="0" showOutliers="0" tint="Tinted" showAxes="" drawLargeDots="0" lineWeight="Hairline" scientificNotation="1" smoothingHighResolution="1" contourHighResolution="1" showGates="1" showFreqOnPlots="1" showGateNameOnPlots="1" showMedians="0" showUncomped="0" showGrid="0" lastYAxisName="" rowCount="23040"  >
            <Axis dimension="x" name="FSC-A" label="" display="" min="0.0" max="0.0"  />
            <Axis dimension="y" name="SSC-A" label="" display="" auto="Auto"  />
            <TextTraits font="SansSerif" size="12" name="Labels" style="plain" color="#000000" background="#FFFFFF" just="left"  />
            <TextTraits font="SansSerif" size="12" name="Graph" style="plain" color="#000000" background="#FFFFFF" just="left"  />
            <TextTraits font="SansSerif" size="12" name="Numbers" style="plain" color="#000000" background="#FFFFFF" just="left"  />
          </Graph >
          <Subpopulations  >
            <Population name="FSC-A, SSC-A subset" annotation="" owningGroup="All Samples" expanded="1" sortPriority="10" count="17259"  >
              <Graph backColor="#FFFFFF" foreColor="#000000" smoothing="0" addEventParam="0" type="Pseudocolor" fast="1" histogramSmoothingCount="0" showOutliers="0" tint="Tinted" showAxes="" drawLargeDots="0" lineWeight="Hairline" scientificNotation="1" smoothingHighResolution="1" contourHighResolution="1" showGates="1" showFreqOnPlots="1" showGateNameOnPlots="1" showMedians="0" showUncomped="0" showGrid="0" lastYAxisName="" rowCount="23040"  >
                <Axis dimension="x" name="FSC-A" label="" display="" min="0.0" max="0.0"  />
                <Axis dimension="y" name="FSC-H" label="" display="" auto="Auto"  />
                <TextTraits font="SansSerif" size="12" name="Labels" style="plain" color="#000000" background="#FFFFFF" just="left"  />
                <TextTraits font="SansSerif" size="12" name="Graph" style="plain" color="#000000" background="#FFFFFF" just="left"  />
                <TextTraits font="SansSerif" size="12" name="Numbers" style="plain" color="#000000" background="#FFFFFF" just="left"  />
              </Graph >
              <Gate gating:id="ID31472225"  >
                <gating:EllipsoidGate gating:distance="143.85473846586518" eventsInside="1" annoOffsetX="24" annoOffsetY="-170" tint="#000000" isTinted="0" lineWeight="Hairline" isFJGate="1"  >
                <gating:dimension  >
                <data-type:parameter data-type:name="FSC-A"  />
                </gating:dimension >
                <gating:dimension  >
                <data-type:parameter data-type:name="SSC-A"  />
                </gating:dimension >
                <gating:foci  >
                <gating:vertex  >
                <gating:coordinate data-type:value="33.49128070101787"  />
                <gating:coordinate data-type:value="18.25083817500257"  />
                </gating:vertex >
                <gating:vertex  >
                <gating:coordinate data-type:value="147.50871929898213"  />
                <gating:coordinate data-type:value="85.74916182499743"  />
                </gating:vertex >
                </gating:foci >
                <gating:edge  >
                <gating:vertex  >
                <gating:coordinate data-type:value="28.0"  />
                <gating:coordinate data-type:value="15.0"  />
                </gating:vertex >
                <gating:vertex  >
                <gating:coordinate data-type:value="153.0"  />
                <gating:coordinate data-type:value="89.0"  />
                </gating:vertex >
                <gating:vertex  >
                <gating:coordinate data-type:value="105.0"  />
                <gating:coordinate data-type:value="26.0"  />
                </gating:vertex >
                <gating:vertex  >
                <gating:coordinate data-type:value="76.0"  />
                <gating:coordinate data-type:value="78.0"  />
                </gating:vertex >
                </gating:edge >
                </gating:EllipsoidGate >
              </Gate >
              <Subpopulations  >
                <Population name="FSC-A, FSC-H subset" annotation="" owningGroup="All Samples" expanded="1" sortPriority="10" count="15910"  >
                <Graph backColor="#FFFFFF" foreColor="#000000" smoothing="0" addEventParam="0" type="Dot Plot" dotsToDraw="8000" fast="1" histogramSmoothingCount="0" showOutliers="0" tint="Tinted" showAxes="" drawLargeDots="0" lineWeight="Hairline" scientificNotation="1" smoothingHighResolution="1" contourHighResolution="1" showGates="1" showFreqOnPlots="1" showGateNameOnPlots="1" showMedians="0" showUncomped="0" showGrid="0" lastYAxisName="PE-A" rowCount="23040"  >
                <Axis dimension="x" name="FITC-A" label="" display="" min="0.0" max="0.0"  />
                <Axis dimension="y" name="PE-A" label="PE-A" display="" auto="Auto"  />
                <TextTraits font="SansSerif" size="12" name="Labels" style="plain" color="#000000" background="#FFFFFF" just="left"  />
                <TextTraits font="SansSerif" size="12" name="Graph" style="plain" color="#000000" background="#FFFFFF" just="left"  />
                <TextTraits font="SansSerif" size="12" name="Numbers" style="plain" color="#000000" background="#FFFFFF" just="left"  />
                </Graph >
                <Gate gating:id="ID30922127" gating:parent_id="ID31472225"  >
                <gating:PolygonGate eventsInside="1" annoOffsetX="69" annoOffsetY="-175" tint="#000000" isTinted="0" lineWeight="Hairline" isFJGate="1" isQuad="0"  >
                <gating:dimension  >
                <data-type:parameter data-type:name="FSC-A"  />
                </gating:dimension >
                <gating:dimension  >
                <data-type:parameter data-type:name="FSC-H"  />
                </gating:dimension >
                <gating:vertex  >
                <gating:coordinate data-type:value="35840.0"  />
                <gating:coordinate data-type:value="33026.015748031496"  />
                </gating:vertex >
                <gating:vertex  >
                <gating:coordinate data-type:value="72704.0"  />
                <gating:coordinate data-type:value="63987.90551181103"  />
                </gating:vertex >
                <gating:vertex  >
                <gating:coordinate data-type:value="100352.0"  />
                <gating:coordinate data-type:value="83597.10236220472"  />
                </gating:vertex >
                <gating:vertex  >
                <gating:coordinate data-type:value="128000.0"  />
                <gating:coordinate data-type:value="94949.79527559056"  />
                </gating:vertex >
                <gating:vertex  >
                <gating:coordinate data-type:value="145408.0"  />
                <gating:coordinate data-type:value="101142.17322834645"  />
                </gating:vertex >
                <gating:vertex  >
                <gating:coordinate data-type:value="149504.0"  />
                <gating:coordinate data-type:value="99078.04724409449"  />
                </gating:vertex >
                <gating:vertex  >
                <gating:coordinate data-type:value="133120.0"  />
                <gating:coordinate data-type:value="78436.78740157481"  />
                </gating:vertex >
                <gating:vertex  >
                <gating:coordinate data-type:value="88064.0"  />
                <gating:coordinate data-type:value="48506.96062992126"  />
                </gating:vertex >
                <gating:vertex  >
                <gating:coordinate data-type:value="57344.0"  />
                <gating:coordinate data-type:value="29929.826771653545"  />
                </gating:vertex >
                <gating:vertex  >
                <gating:coordinate data-type:value="44032.0"  />
                <gating:coordinate data-type:value="24769.51181102362"  />
                </gating:vertex >
                <gating:vertex  >
                <gating:coordinate data-type:value="39936.0"  />
                <gating:coordinate data-type:value="23737.44881889764"  />
                </gating:vertex >
                <gating:vertex  >
                <gating:coordinate data-type:value="35840.0"  />
                <gating:coordinate data-type:value="26833.63779527559"  />
                </gating:vertex >
                </gating:PolygonGate >
                </Gate >
                <Subpopulations  >
                <Population name="Q1: FITC-A- , PE-A+" annotation="" owningGroup="All Samples" expanded="1" sortPriority="10" count="66"  >
                <Graph backColor="#FFFFFF" foreColor="#000000" smoothing="0" addEventParam="0" type="Pseudocolor" fast="1" histogramSmoothingCount="0" showOutliers="0" tint="Tinted" showAxes="" drawLargeDots="0" lineWeight="Hairline" scientificNotation="1" smoothingHighResolution="1" contourHighResolution="1" showGates="1" showFreqOnPlots="1" showGateNameOnPlots="1" showMedians="0" showUncomped="0" showGrid="0" lastYAxisName="" rowCount="23040"  >
                <Axis dimension="x" name="FITC-A" label="" display="" min="0.0" max="0.0"  />
                <Axis dimension="y" name="PE-A" label="" display="" auto="Auto"  />
                <TextTraits font="SansSerif" size="12" name="Labels" style="plain" color="#000000" background="#FFFFFF" just="left"  />
                <TextTraits font="SansSerif" size="12" name="Graph" style="plain" color="#000000" background="#FFFFFF" just="left"  />
                <TextTraits font="SansSerif" size="12" name="Numbers" style="plain" color="#000000" background="#FFFFFF" just="left"  />
                </Graph >
                <Gate gating:id="ID7496374" gating:parent_id="ID30922127"  >
                <gating:RectangleGate eventsInside="1" annoOffsetX="0" annoOffsetY="0" tint="#000000" isTinted="0" lineWeight="Hairline" isFJGate="1"  >
                <gating:dimension gating:max="914.87424"  >
                <data-type:parameter data-type:name="FITC-A"  />
                </gating:dimension >
                <gating:dimension gating:min="949.86526"  >
                <data-type:parameter data-type:name="PE-A"  />
                </gating:dimension >
                </gating:RectangleGate >
                </Gate >
                </Population >
                <Population name="Q2: FITC-A+ , PE-A+" annotation="" owningGroup="All Samples" expanded="1" sortPriority="10" count="20"  >
                <Graph backColor="#FFFFFF" foreColor="#000000" smoothing="0" addEventParam="0" type="Pseudocolor" fast="1" histogramSmoothingCount="0" showOutliers="0" tint="Tinted" showAxes="" drawLargeDots="0" lineWeight="Hairline" scientificNotation="1" smoothingHighResolution="1" contourHighResolution="1" showGates="1" showFreqOnPlots="1" showGateNameOnPlots="1" showMedians="0" showUncomped="0" showGrid="0" lastYAxisName="" rowCount="23040"  >
                <Axis dimension="x" name="FITC-A" label="" display="" min="0.0" max="0.0"  />
                <Axis dimension="y" name="PE-A" label="" display="" auto="Auto"  />
                <TextTraits font="SansSerif" size="12" name="Labels" style="plain" color="#000000" background="#FFFFFF" just="left"  />
                <TextTraits font="SansSerif" size="12" name="Graph" style="plain" color="#000000" background="#FFFFFF" just="left"  />
                <TextTraits font="SansSerif" size="12" name="Numbers" style="plain" color="#000000" background="#FFFFFF" just="left"  />
                </Graph >
                <Gate gating:id="ID25311512" gating:parent_id="ID30922127"  >
                <gating:RectangleGate eventsInside="1" annoOffsetX="0" annoOffsetY="0" tint="#000000" isTinted="0" lineWeight="Hairline" isFJGate="1"  >
                <gating:dimension gating:min="914.87424"  >
                <data-type:parameter data-type:name="FITC-A"  />
                </gating:dimension >
                <gating:dimension gating:min="949.86526"  >
                <data-type:parameter data-type:name="PE-A"  />
                </gating:dimension >
                </gating:RectangleGate >
                </Gate >
                </Population >
                <Population name="Q3: FITC-A+ , PE-A-" annotation="" owningGroup="All Samples" expanded="1" sortPriority="10" count="60"  >
                <Graph backColor="#FFFFFF" foreColor="#000000" smoothing="0" addEventParam="0" type="Pseudocolor" fast="1" histogramSmoothingCount="0" showOutliers="0" tint="Tinted" showAxes="" drawLargeDots="0" lineWeight="Hairline" scientificNotation="1" smoothingHighResolution="1" contourHighResolution="1" showGates="1" showFreqOnPlots="1" showGateNameOnPlots="1" showMedians="0" showUncomped="0" showGrid="0" lastYAxisName="" rowCount="23040"  >
                <Axis dimension="x" name="FITC-A" label="" display="" min="0.0" max="0.0"  />
                <Axis dimension="y" name="PE-A" label="" display="" auto="Auto"  />
                <TextTraits font="SansSerif" size="12" name="Labels" style="plain" color="#000000" background="#FFFFFF" just="left"  />
                <TextTraits font="SansSerif" size="12" name="Graph" style="plain" color="#000000" background="#FFFFFF" just="left"  />
                <TextTraits font="SansSerif" size="12" name="Numbers" style="plain" color="#000000" background="#FFFFFF" just="left"  />
                </Graph >
                <Gate gating:id="ID11767226" gating:parent_id="ID30922127"  >
                <gating:RectangleGate eventsInside="1" annoOffsetX="0" annoOffsetY="0" tint="#000000" isTinted="0" lineWeight="Hairline" isFJGate="1"  >
                <gating:dimension gating:min="914.87424"  >
                <data-type:parameter data-type:name="FITC-A"  />
                </gating:dimension >
                <gating:dimension gating:max="949.86526"  >
                <data-type:parameter data-type:name="PE-A"  />
                </gating:dimension >
                </gating:RectangleGate >
                </Gate >
                </Population >
                <Population name="Q4: FITC-A- , PE-A-" annotation="" owningGroup="All Samples" expanded="1" sortPriority="10" count="15764"  >
                <Graph backColor="#FFFFFF" foreColor="#000000" smoothing="0" addEventParam="0" type="Pseudocolor" fast="1" histogramSmoothingCount="0" showOutliers="0" tint="Tinted" showAxes="" drawLargeDots="0" lineWeight="Hairline" scientificNotation="1" smoothingHighResolution="1" contourHighResolution="1" showGates="1" showFreqOnPlots="1" showGateNameOnPlots="1" showMedians="0" showUncomped="0" showGrid="0" lastYAxisName="" rowCount="23040"  >
                <Axis dimension="x" name="FITC-A" label="" display="" min="0.0" max="0.0"  />
                <Axis dimension="y" name="PE-A" label="" display="" auto="Auto"  />
                <TextTraits font="SansSerif" size="12" name="Labels" style="plain" color="#000000" background="#FFFFFF" just="left"  />
                <TextTraits font="SansSerif" size="12" name="Graph" style="plain" color="#000000" background="#FFFFFF" just="left"  />
                <TextTraits font="SansSerif" size="12" name="Numbers" style="plain" color="#000000" background="#FFFFFF" just="left"  />
                </Graph >
                <Gate gating:id="ID1946053" gating:parent_id="ID30922127"  >
                <gating:RectangleGate eventsInside="1" annoOffsetX="0" annoOffsetY="0" tint="#000000" isTinted="0" lineWeight="Hairline" isFJGate="1"  >
                <gating:dimension gating:max="914.87424"  >
                <data-type:parameter data-type:name="FITC-A"  />
                </gating:dimension >
                <gating:dimension gating:max="949.86526"  >
                <data-type:parameter data-type:name="PE-A"  />
                </gating:dimension >
                </gating:RectangleGate >
                </Gate >
                </Population >
                </Subpopulations >
                </Population >
              </Subpopulations >
            </Population >
          </Subpopulations >
        </SampleNode >
      </Sample >
      <Sample  >
        <DataSet uri=".\20190312_WT_004.fcs" sampleID="3" baseChannel="3.0" extraNegs="0.0" posDecades="4.5"  />
        <Keywords  >
          <Keyword name="CST REGULATORY STATUS" value="RUO Performance Check"  />
          <Keyword name="CST PERFORMANCE EXPIRED" value="2019-02-19T11:22:47-08:00"  />
          <Keyword name="CST BEADS EXPIRED" value="False"  />
          <Keyword name="CST BASELINE DATE" value="2018-09-29T13:21:25-07:00"  />
          <Keyword name="CST SETUP DATE" value="2019-02-18T11:22:47-08:00"  />
          <Keyword name="CYTOMETER CONFIG CREATE DATE" value="2017-11-16T12:58:10-08:00"  />
          <Keyword name="CYTOMETER CONFIG NAME" value="service- 2-Blue 3-Red 6-Violet 2-UV 5-YellGrn L6(647800)"  />
          <Keyword name="CST BEADS LOT ID" value="70405"  />
          <Keyword name="CST SETUP STATUS" value="SUCCESS"  />
          <Keyword name="P9MS" value="0"  />
          <Keyword name="P9BS" value="0"  />
          <Keyword name="$P9G" value="13.0"  />
          <Keyword name="$P9E" value="0,0"  />
          <Keyword name="$P9B" value="32"  />
          <Keyword name="$P9R" value="1024"  />
          <Keyword name="$P9N" value="Time"  />
          <Keyword name="P8MS" value="0"  />
          <Keyword name="P8BS" value="52"  />
          <Keyword name="P8DISPLAY" value="LOG"  />
          <Keyword name="$P8G" value="1.0"  />
          <Keyword name="$P8V" value="385"  />
          <Keyword name="$P8E" value="5,3"  />
          <Keyword name="$P8B" value="32"  />
          <Keyword name="$P8R" value="262144"  />
          <Keyword name="$P8N" value="PE-A"  />
          <Keyword name="P7MS" value="0"  />
          <Keyword name="P7BS" value="40"  />
          <Keyword name="P7DISPLAY" value="LOG"  />
          <Keyword name="$P7G" value="1.0"  />
          <Keyword name="$P7V" value="245"  />
          <Keyword name="$P7E" value="5,3"  />
          <Keyword name="$P7B" value="32"  />
          <Keyword name="$P7R" value="262144"  />
          <Keyword name="$P7N" value="FITC-A"  />
          <Keyword name="P6MS" value="0"  />
          <Keyword name="P6BS" value="-1"  />
          <Keyword name="$P6G" value="1.0"  />
          <Keyword name="$P6V" value="208"  />
          <Keyword name="$P6E" value="0,0"  />
          <Keyword name="$P6B" value="32"  />
          <Keyword name="$P6R" value="262144"  />
          <Keyword name="$P6N" value="SSC-W"  />
          <Keyword name="P5MS" value="0"  />
          <Keyword name="P5BS" value="0"  />
          <Keyword name="P5DISPLAY" value="LIN"  />
          <Keyword name="$P5G" value="1.0"  />
          <Keyword name="$P5V" value="208"  />
          <Keyword name="$P5E" value="0,0"  />
          <Keyword name="$P5B" value="32"  />
          <Keyword name="$P5R" value="262144"  />
          <Keyword name="$P5N" value="SSC-H"  />
          <Keyword name="P4MS" value="0"  />
          <Keyword name="P4BS" value="0"  />
          <Keyword name="P4DISPLAY" value="LIN"  />
          <Keyword name="$P4G" value="1.0"  />
          <Keyword name="$P4V" value="208"  />
          <Keyword name="$P4E" value="0,0"  />
          <Keyword name="$P4B" value="32"  />
          <Keyword name="$P4R" value="262144"  />
          <Keyword name="$P4N" value="SSC-A"  />
          <Keyword name="P3MS" value="0"  />
          <Keyword name="P3BS" value="-1"  />
          <Keyword name="$P3G" value="1.0"  />
          <Keyword name="$P3V" value="90"  />
          <Keyword name="$P3E" value="0,0"  />
          <Keyword name="$P3B" value="32"  />
          <Keyword name="$P3R" value="262144"  />
          <Keyword name="$P3N" value="FSC-W"  />
          <Keyword name="P2MS" value="0"  />
          <Keyword name="P2BS" value="0"  />
          <Keyword name="P2DISPLAY" value="LIN"  />
          <Keyword name="$P2G" value="1.0"  />
          <Keyword name="$P2V" value="90"  />
          <Keyword name="$P2E" value="0,0"  />
          <Keyword name="$P2B" value="32"  />
          <Keyword name="$P2R" value="262144"  />
          <Keyword name="$P2N" value="FSC-H"  />
          <Keyword name="P1MS" value="0"  />
          <Keyword name="P1BS" value="0"  />
          <Keyword name="P1DISPLAY" value="LIN"  />
          <Keyword name="$P1G" value="1.0"  />
          <Keyword name="$P1V" value="90"  />
          <Keyword name="$P1E" value="0,0"  />
          <Keyword name="$P1B" value="32"  />
          <Keyword name="$P1R" value="262144"  />
          <Keyword name="$P1N" value="FSC-A"  />
          <Keyword name="THRESHOLD" value="FSC,5000"  />
          <Keyword name="APPLY COMPENSATION" value="TRUE"  />
          <Keyword name="SPILL" value="2,FITC-A,PE-A,1,0,0,1"  />
          <Keyword name="$TIMESTEP" value="0.079999998"  />
          <Keyword name="LASER5ASF" value="0.99"  />
          <Keyword name="LASER5DELAY" value="78.96"  />
          <Keyword name="LASER5NAME" value="UV"  />
          <Keyword name="LASER4ASF" value="0.82"  />
          <Keyword name="LASER4DELAY" value="154.12"  />
          <Keyword name="LASER4NAME" value="YellGrn"  />
          <Keyword name="LASER3ASF" value="0.87"  />
          <Keyword name="LASER3DELAY" value="39.61"  />
          <Keyword name="LASER3NAME" value="Violet"  />
          <Keyword name="LASER2ASF" value="0.68"  />
          <Keyword name="LASER2DELAY" value="115.36"  />
          <Keyword name="LASER2NAME" value="Red"  />
          <Keyword name="LASER1ASF" value="0.83"  />
          <Keyword name="LASER1DELAY" value="0.00"  />
          <Keyword name="LASER1NAME" value="Blue"  />
          <Keyword name="$INST" value=" "  />
          <Keyword name="AUTOBS" value="TRUE"  />
          <Keyword name="FSC ASF" value="0.67"  />
          <Keyword name="$OP" value="expriments"  />
          <Keyword name="EXPORT TIME" value="12-MAR-2019-13:32:17"  />
          <Keyword name="EXPORT USER NAME" value="expriments"  />
          <Keyword name="WINDOW EXTENSION" value="10.00"  />
          <Keyword name="CYTNUM" value="1"  />
          <Keyword name="SETTINGS" value="Cytometer"  />
          <Keyword name="$CYT" value="LSRFortessa"  />
          <Keyword name="$ETIM" value="14:19:48"  />
          <Keyword name="$BTIM" value="14:18:40"  />
          <Keyword name="$DATE" value="12-MAR-2019"  />
          <Keyword name="GUID" value="c897dff8-2722-4ecb-b77c-6f5334e9b0b8"  />
          <Keyword name="EXPERIMENT NAME" value="aposis xwl"  />
          <Keyword name="$SRC" value="20190312"  />
          <Keyword name="TUBE NAME" value="WT"  />
          <Keyword name="CREATOR" value="BD FACSDiva Software Version 8.0.1"  />
          <Keyword name="$NEXTDATA" value="0"  />
          <Keyword name="$DATATYPE" value="F"  />
          <Keyword name="$BYTEORD" value="4,3,2,1"  />
          <Keyword name="$MODE" value="L"  />
          <Keyword name="$PAR" value="9"  />
          <Keyword name="$TOT" value="25910              "  />
          <Keyword name="$SYS" value="Windows 7 6.1"  />
          <Keyword name="$FIL" value="20190312_WT_004.fcs"  />
          <Keyword name="$ENDDATA" value="935056             "  />
          <Keyword name="$BEGINDATA" value="2297"  />
          <Keyword name="$ENDSTEXT" value="0"  />
          <Keyword name="$BEGINSTEXT" value="0"  />
          <Keyword name="$ENDANALYSIS" value="0"  />
          <Keyword name="$BEGINANALYSIS" value="0"  />
          <Keyword name="FJ_FCS_VERSION" value="3"  />
          <Keyword name="FJ_$TIMESTEP" value="0.01"  />
        </Keywords >
        <SampleNode name="20190312_WT_004.fcs" annotation="" owningGroup="" expanded="1" sortPriority="10" count="25910" sampleID="3"  >
          <Graph backColor="#FFFFFF" foreColor="#000000" smoothing="0" addEventParam="0" type="Pseudocolor" fast="1" histogramSmoothingCount="0" showOutliers="0" tint="None" showAxes="" drawLargeDots="0" lineWeight="Hairline" scientificNotation="1" smoothingHighResolution="1" contourHighResolution="1" showGates="1" showFreqOnPlots="1" showGateNameOnPlots="1" showMedians="0" showUncomped="0" showGrid="0" lastYAxisName="" rowCount="25910"  >
            <Axis dimension="x" name="FSC-A" label="" display="" min="0.0" max="0.0"  />
            <Axis dimension="y" name="SSC-A" label="" display="" auto="Auto"  />
            <TextTraits font="SansSerif" size="12" name="Labels" style="plain" color="#000000" background="#FFFFFF" just="left"  />
            <TextTraits font="SansSerif" size="12" name="Graph" style="plain" color="#000000" background="#FFFFFF" just="left"  />
            <TextTraits font="SansSerif" size="12" name="Numbers" style="plain" color="#000000" background="#FFFFFF" just="left"  />
          </Graph >
          <Subpopulations  >
            <Population name="FSC-A, SSC-A subset" annotation="" owningGroup="All Samples" expanded="1" sortPriority="10" count="16519"  >
              <Graph backColor="#FFFFFF" foreColor="#000000" smoothing="0" addEventParam="0" type="Pseudocolor" fast="1" histogramSmoothingCount="0" showOutliers="0" tint="Tinted" showAxes="" drawLargeDots="0" lineWeight="Hairline" scientificNotation="1" smoothingHighResolution="1" contourHighResolution="1" showGates="1" showFreqOnPlots="1" showGateNameOnPlots="1" showMedians="0" showUncomped="0" showGrid="0" lastYAxisName="" rowCount="25910"  >
                <Axis dimension="x" name="FSC-A" label="" display="" min="0.0" max="0.0"  />
                <Axis dimension="y" name="FSC-H" label="" display="" auto="Auto"  />
                <TextTraits font="SansSerif" size="12" name="Labels" style="plain" color="#000000" background="#FFFFFF" just="left"  />
                <TextTraits font="SansSerif" size="12" name="Graph" style="plain" color="#000000" background="#FFFFFF" just="left"  />
                <TextTraits font="SansSerif" size="12" name="Numbers" style="plain" color="#000000" background="#FFFFFF" just="left"  />
              </Graph >
              <Gate gating:id="ID6524644"  >
                <gating:EllipsoidGate gating:distance="143.85473846586518" eventsInside="1" annoOffsetX="24" annoOffsetY="-170" tint="#000000" isTinted="0" lineWeight="Hairline" isFJGate="1"  >
                <gating:dimension  >
                <data-type:parameter data-type:name="FSC-A"  />
                </gating:dimension >
                <gating:dimension  >
                <data-type:parameter data-type:name="SSC-A"  />
                </gating:dimension >
                <gating:foci  >
                <gating:vertex  >
                <gating:coordinate data-type:value="33.49128070101787"  />
                <gating:coordinate data-type:value="18.25083817500257"  />
                </gating:vertex >
                <gating:vertex  >
                <gating:coordinate data-type:value="147.50871929898213"  />
                <gating:coordinate data-type:value="85.74916182499743"  />
                </gating:vertex >
                </gating:foci >
                <gating:edge  >
                <gating:vertex  >
                <gating:coordinate data-type:value="28.0"  />
                <gating:coordinate data-type:value="15.0"  />
                </gating:vertex >
                <gating:vertex  >
                <gating:coordinate data-type:value="153.0"  />
                <gating:coordinate data-type:value="89.0"  />
                </gating:vertex >
                <gating:vertex  >
                <gating:coordinate data-type:value="105.0"  />
                <gating:coordinate data-type:value="26.0"  />
                </gating:vertex >
                <gating:vertex  >
                <gating:coordinate data-type:value="76.0"  />
                <gating:coordinate data-type:value="78.0"  />
                </gating:vertex >
                </gating:edge >
                </gating:EllipsoidGate >
              </Gate >
              <Subpopulations  >
                <Population name="FSC-A, FSC-H subset" annotation="" owningGroup="All Samples" expanded="1" sortPriority="10" count="14648"  >
                <Graph backColor="#FFFFFF" foreColor="#000000" smoothing="0" addEventParam="0" type="Dot Plot" dotsToDraw="8000" fast="1" histogramSmoothingCount="0" showOutliers="0" tint="Tinted" showAxes="" drawLargeDots="0" lineWeight="Hairline" scientificNotation="1" smoothingHighResolution="1" contourHighResolution="1" showGates="1" showFreqOnPlots="1" showGateNameOnPlots="1" showMedians="0" showUncomped="0" showGrid="0" lastYAxisName="PE-A" rowCount="25910"  >
                <Axis dimension="x" name="FITC-A" label="" display="" min="0.0" max="0.0"  />
                <Axis dimension="y" name="PE-A" label="PE-A" display="" auto="Auto"  />
                <TextTraits font="SansSerif" size="12" name="Labels" style="plain" color="#000000" background="#FFFFFF" just="left"  />
                <TextTraits font="SansSerif" size="12" name="Graph" style="plain" color="#000000" background="#FFFFFF" just="left"  />
                <TextTraits font="SansSerif" size="12" name="Numbers" style="plain" color="#000000" background="#FFFFFF" just="left"  />
                </Graph >
                <Gate gating:id="ID16347368" gating:parent_id="ID6524644"  >
                <gating:PolygonGate eventsInside="1" annoOffsetX="69" annoOffsetY="-175" tint="#000000" isTinted="0" lineWeight="Hairline" isFJGate="1" isQuad="0"  >
                <gating:dimension  >
                <data-type:parameter data-type:name="FSC-A"  />
                </gating:dimension >
                <gating:dimension  >
                <data-type:parameter data-type:name="FSC-H"  />
                </gating:dimension >
                <gating:vertex  >
                <gating:coordinate data-type:value="35840.0"  />
                <gating:coordinate data-type:value="33026.015748031496"  />
                </gating:vertex >
                <gating:vertex  >
                <gating:coordinate data-type:value="72704.0"  />
                <gating:coordinate data-type:value="63987.90551181103"  />
                </gating:vertex >
                <gating:vertex  >
                <gating:coordinate data-type:value="100352.0"  />
                <gating:coordinate data-type:value="83597.10236220472"  />
                </gating:vertex >
                <gating:vertex  >
                <gating:coordinate data-type:value="128000.0"  />
                <gating:coordinate data-type:value="94949.79527559056"  />
                </gating:vertex >
                <gating:vertex  >
                <gating:coordinate data-type:value="145408.0"  />
                <gating:coordinate data-type:value="101142.17322834645"  />
                </gating:vertex >
                <gating:vertex  >
                <gating:coordinate data-type:value="149504.0"  />
                <gating:coordinate data-type:value="99078.04724409449"  />
                </gating:vertex >
                <gating:vertex  >
                <gating:coordinate data-type:value="133120.0"  />
                <gating:coordinate data-type:value="78436.78740157481"  />
                </gating:vertex >
                <gating:vertex  >
                <gating:coordinate data-type:value="88064.0"  />
                <gating:coordinate data-type:value="48506.96062992126"  />
                </gating:vertex >
                <gating:vertex  >
                <gating:coordinate data-type:value="57344.0"  />
                <gating:coordinate data-type:value="29929.826771653545"  />
                </gating:vertex >
                <gating:vertex  >
                <gating:coordinate data-type:value="44032.0"  />
                <gating:coordinate data-type:value="24769.51181102362"  />
                </gating:vertex >
                <gating:vertex  >
                <gating:coordinate data-type:value="39936.0"  />
                <gating:coordinate data-type:value="23737.44881889764"  />
                </gating:vertex >
                <gating:vertex  >
                <gating:coordinate data-type:value="35840.0"  />
                <gating:coordinate data-type:value="26833.63779527559"  />
                </gating:vertex >
                </gating:PolygonGate >
                </Gate >
                <Subpopulations  >
                <Population name="Q1: FITC-A- , PE-A+" annotation="" owningGroup="All Samples" expanded="1" sortPriority="10" count="44"  >
                <Graph backColor="#FFFFFF" foreColor="#000000" smoothing="0" addEventParam="0" type="Pseudocolor" fast="1" histogramSmoothingCount="0" showOutliers="0" tint="Tinted" showAxes="" drawLargeDots="0" lineWeight="Hairline" scientificNotation="1" smoothingHighResolution="1" contourHighResolution="1" showGates="1" showFreqOnPlots="1" showGateNameOnPlots="1" showMedians="0" showUncomped="0" showGrid="0" lastYAxisName="" rowCount="25910"  >
                <Axis dimension="x" name="FITC-A" label="" display="" min="0.0" max="0.0"  />
                <Axis dimension="y" name="PE-A" label="" display="" auto="Auto"  />
                <TextTraits font="SansSerif" size="12" name="Labels" style="plain" color="#000000" background="#FFFFFF" just="left"  />
                <TextTraits font="SansSerif" size="12" name="Graph" style="plain" color="#000000" background="#FFFFFF" just="left"  />
                <TextTraits font="SansSerif" size="12" name="Numbers" style="plain" color="#000000" background="#FFFFFF" just="left"  />
                </Graph >
                <Gate gating:id="ID26788115" gating:parent_id="ID16347368"  >
                <gating:RectangleGate eventsInside="1" annoOffsetX="0" annoOffsetY="0" tint="#000000" isTinted="0" lineWeight="Hairline" isFJGate="1"  >
                <gating:dimension gating:max="914.87424"  >
                <data-type:parameter data-type:name="FITC-A"  />
                </gating:dimension >
                <gating:dimension gating:min="949.86526"  >
                <data-type:parameter data-type:name="PE-A"  />
                </gating:dimension >
                </gating:RectangleGate >
                </Gate >
                </Population >
                <Population name="Q2: FITC-A+ , PE-A+" annotation="" owningGroup="All Samples" expanded="1" sortPriority="10" count="38"  >
                <Graph backColor="#FFFFFF" foreColor="#000000" smoothing="0" addEventParam="0" type="Pseudocolor" fast="1" histogramSmoothingCount="0" showOutliers="0" tint="Tinted" showAxes="" drawLargeDots="0" lineWeight="Hairline" scientificNotation="1" smoothingHighResolution="1" contourHighResolution="1" showGates="1" showFreqOnPlots="1" showGateNameOnPlots="1" showMedians="0" showUncomped="0" showGrid="0" lastYAxisName="" rowCount="25910"  >
                <Axis dimension="x" name="FITC-A" label="" display="" min="0.0" max="0.0"  />
                <Axis dimension="y" name="PE-A" label="" display="" auto="Auto"  />
                <TextTraits font="SansSerif" size="12" name="Labels" style="plain" color="#000000" background="#FFFFFF" just="left"  />
                <TextTraits font="SansSerif" size="12" name="Graph" style="plain" color="#000000" background="#FFFFFF" just="left"  />
                <TextTraits font="SansSerif" size="12" name="Numbers" style="plain" color="#000000" background="#FFFFFF" just="left"  />
                </Graph >
                <Gate gating:id="ID3664555" gating:parent_id="ID16347368"  >
                <gating:RectangleGate eventsInside="1" annoOffsetX="0" annoOffsetY="0" tint="#000000" isTinted="0" lineWeight="Hairline" isFJGate="1"  >
                <gating:dimension gating:min="914.87424"  >
                <data-type:parameter data-type:name="FITC-A"  />
                </gating:dimension >
                <gating:dimension gating:min="949.86526"  >
                <data-type:parameter data-type:name="PE-A"  />
                </gating:dimension >
                </gating:RectangleGate >
                </Gate >
                </Population >
                <Population name="Q3: FITC-A+ , PE-A-" annotation="" owningGroup="All Samples" expanded="1" sortPriority="10" count="62"  >
                <Graph backColor="#FFFFFF" foreColor="#000000" smoothing="0" addEventParam="0" type="Pseudocolor" fast="1" histogramSmoothingCount="0" showOutliers="0" tint="Tinted" showAxes="" drawLargeDots="0" lineWeight="Hairline" scientificNotation="1" smoothingHighResolution="1" contourHighResolution="1" showGates="1" showFreqOnPlots="1" showGateNameOnPlots="1" showMedians="0" showUncomped="0" showGrid="0" lastYAxisName="" rowCount="25910"  >
                <Axis dimension="x" name="FITC-A" label="" display="" min="0.0" max="0.0"  />
                <Axis dimension="y" name="PE-A" label="" display="" auto="Auto"  />
                <TextTraits font="SansSerif" size="12" name="Labels" style="plain" color="#000000" background="#FFFFFF" just="left"  />
                <TextTraits font="SansSerif" size="12" name="Graph" style="plain" color="#000000" background="#FFFFFF" just="left"  />
                <TextTraits font="SansSerif" size="12" name="Numbers" style="plain" color="#000000" background="#FFFFFF" just="left"  />
                </Graph >
                <Gate gating:id="ID16737882" gating:parent_id="ID16347368"  >
                <gating:RectangleGate eventsInside="1" annoOffsetX="0" annoOffsetY="0" tint="#000000" isTinted="0" lineWeight="Hairline" isFJGate="1"  >
                <gating:dimension gating:min="914.87424"  >
                <data-type:parameter data-type:name="FITC-A"  />
                </gating:dimension >
                <gating:dimension gating:max="949.86526"  >
                <data-type:parameter data-type:name="PE-A"  />
                </gating:dimension >
                </gating:RectangleGate >
                </Gate >
                </Population >
                <Population name="Q4: FITC-A- , PE-A-" annotation="" owningGroup="All Samples" expanded="1" sortPriority="10" count="14504"  >
                <Graph backColor="#FFFFFF" foreColor="#000000" smoothing="0" addEventParam="0" type="Pseudocolor" fast="1" histogramSmoothingCount="0" showOutliers="0" tint="Tinted" showAxes="" drawLargeDots="0" lineWeight="Hairline" scientificNotation="1" smoothingHighResolution="1" contourHighResolution="1" showGates="1" showFreqOnPlots="1" showGateNameOnPlots="1" showMedians="0" showUncomped="0" showGrid="0" lastYAxisName="" rowCount="25910"  >
                <Axis dimension="x" name="FITC-A" label="" display="" min="0.0" max="0.0"  />
                <Axis dimension="y" name="PE-A" label="" display="" auto="Auto"  />
                <TextTraits font="SansSerif" size="12" name="Labels" style="plain" color="#000000" background="#FFFFFF" just="left"  />
                <TextTraits font="SansSerif" size="12" name="Graph" style="plain" color="#000000" background="#FFFFFF" just="left"  />
                <TextTraits font="SansSerif" size="12" name="Numbers" style="plain" color="#000000" background="#FFFFFF" just="left"  />
                </Graph >
                <Gate gating:id="ID28036446" gating:parent_id="ID16347368"  >
                <gating:RectangleGate eventsInside="1" annoOffsetX="0" annoOffsetY="0" tint="#000000" isTinted="0" lineWeight="Hairline" isFJGate="1"  >
                <gating:dimension gating:max="914.87424"  >
                <data-type:parameter data-type:name="FITC-A"  />
                </gating:dimension >
                <gating:dimension gating:max="949.86526"  >
                <data-type:parameter data-type:name="PE-A"  />
                </gating:dimension >
                </gating:RectangleGate >
                </Gate >
                </Population >
                </Subpopulations >
                </Population >
              </Subpopulations >
            </Population >
          </Subpopulations >
        </SampleNode >
      </Sample >
      <Sample  >
        <DataSet uri=".\20190312_fitc_002.fcs" sampleID="4" baseChannel="3.0" extraNegs="0.0" posDecades="4.5"  />
        <Keywords  >
          <Keyword name="CST REGULATORY STATUS" value="RUO Performance Check"  />
          <Keyword name="CST PERFORMANCE EXPIRED" value="2019-02-19T11:22:47-08:00"  />
          <Keyword name="CST BEADS EXPIRED" value="False"  />
          <Keyword name="CST BASELINE DATE" value="2018-09-29T13:21:25-07:00"  />
          <Keyword name="CST SETUP DATE" value="2019-02-18T11:22:47-08:00"  />
          <Keyword name="CYTOMETER CONFIG CREATE DATE" value="2017-11-16T12:58:10-08:00"  />
          <Keyword name="CYTOMETER CONFIG NAME" value="service- 2-Blue 3-Red 6-Violet 2-UV 5-YellGrn L6(647800)"  />
          <Keyword name="CST BEADS LOT ID" value="70405"  />
          <Keyword name="CST SETUP STATUS" value="SUCCESS"  />
          <Keyword name="P9MS" value="0"  />
          <Keyword name="P9BS" value="0"  />
          <Keyword name="$P9G" value="13.0"  />
          <Keyword name="$P9E" value="0,0"  />
          <Keyword name="$P9B" value="32"  />
          <Keyword name="$P9R" value="512"  />
          <Keyword name="$P9N" value="Time"  />
          <Keyword name="P8MS" value="0"  />
          <Keyword name="P8BS" value="39"  />
          <Keyword name="P8DISPLAY" value="LOG"  />
          <Keyword name="$P8G" value="1.0"  />
          <Keyword name="$P8V" value="385"  />
          <Keyword name="$P8E" value="5,3"  />
          <Keyword name="$P8B" value="32"  />
          <Keyword name="$P8R" value="262144"  />
          <Keyword name="$P8N" value="PE-A"  />
          <Keyword name="P7MS" value="0"  />
          <Keyword name="P7BS" value="31"  />
          <Keyword name="P7DISPLAY" value="LOG"  />
          <Keyword name="$P7G" value="1.0"  />
          <Keyword name="$P7V" value="245"  />
          <Keyword name="$P7E" value="5,3"  />
          <Keyword name="$P7B" value="32"  />
          <Keyword name="$P7R" value="262144"  />
          <Keyword name="$P7N" value="FITC-A"  />
          <Keyword name="P6MS" value="0"  />
          <Keyword name="P6BS" value="-1"  />
          <Keyword name="$P6G" value="1.0"  />
          <Keyword name="$P6V" value="208"  />
          <Keyword name="$P6E" value="0,0"  />
          <Keyword name="$P6B" value="32"  />
          <Keyword name="$P6R" value="262144"  />
          <Keyword name="$P6N" value="SSC-W"  />
          <Keyword name="P5MS" value="0"  />
          <Keyword name="P5BS" value="0"  />
          <Keyword name="P5DISPLAY" value="LIN"  />
          <Keyword name="$P5G" value="1.0"  />
          <Keyword name="$P5V" value="208"  />
          <Keyword name="$P5E" value="0,0"  />
          <Keyword name="$P5B" value="32"  />
          <Keyword name="$P5R" value="262144"  />
          <Keyword name="$P5N" value="SSC-H"  />
          <Keyword name="P4MS" value="0"  />
          <Keyword name="P4BS" value="0"  />
          <Keyword name="P4DISPLAY" value="LIN"  />
          <Keyword name="$P4G" value="1.0"  />
          <Keyword name="$P4V" value="208"  />
          <Keyword name="$P4E" value="0,0"  />
          <Keyword name="$P4B" value="32"  />
          <Keyword name="$P4R" value="262144"  />
          <Keyword name="$P4N" value="SSC-A"  />
          <Keyword name="P3MS" value="0"  />
          <Keyword name="P3BS" value="-1"  />
          <Keyword name="$P3G" value="1.0"  />
          <Keyword name="$P3V" value="90"  />
          <Keyword name="$P3E" value="0,0"  />
          <Keyword name="$P3B" value="32"  />
          <Keyword name="$P3R" value="262144"  />
          <Keyword name="$P3N" value="FSC-W"  />
          <Keyword name="P2MS" value="0"  />
          <Keyword name="P2BS" value="0"  />
          <Keyword name="P2DISPLAY" value="LIN"  />
          <Keyword name="$P2G" value="1.0"  />
          <Keyword name="$P2V" value="90"  />
          <Keyword name="$P2E" value="0,0"  />
          <Keyword name="$P2B" value="32"  />
          <Keyword name="$P2R" value="262144"  />
          <Keyword name="$P2N" value="FSC-H"  />
          <Keyword name="P1MS" value="0"  />
          <Keyword name="P1BS" value="0"  />
          <Keyword name="P1DISPLAY" value="LIN"  />
          <Keyword name="$P1G" value="1.0"  />
          <Keyword name="$P1V" value="90"  />
          <Keyword name="$P1E" value="0,0"  />
          <Keyword name="$P1B" value="32"  />
          <Keyword name="$P1R" value="262144"  />
          <Keyword name="$P1N" value="FSC-A"  />
          <Keyword name="THRESHOLD" value="FSC,5000"  />
          <Keyword name="APPLY COMPENSATION" value="TRUE"  />
          <Keyword name="SPILL" value="2,FITC-A,PE-A,1,0,0,1"  />
          <Keyword name="$TIMESTEP" value="0.079999998"  />
          <Keyword name="LASER5ASF" value="0.99"  />
          <Keyword name="LASER5DELAY" value="78.96"  />
          <Keyword name="LASER5NAME" value="UV"  />
          <Keyword name="LASER4ASF" value="0.82"  />
          <Keyword name="LASER4DELAY" value="154.12"  />
          <Keyword name="LASER4NAME" value="YellGrn"  />
          <Keyword name="LASER3ASF" value="0.87"  />
          <Keyword name="LASER3DELAY" value="39.61"  />
          <Keyword name="LASER3NAME" value="Violet"  />
          <Keyword name="LASER2ASF" value="0.68"  />
          <Keyword name="LASER2DELAY" value="115.36"  />
          <Keyword name="LASER2NAME" value="Red"  />
          <Keyword name="LASER1ASF" value="0.83"  />
          <Keyword name="LASER1DELAY" value="0.00"  />
          <Keyword name="LASER1NAME" value="Blue"  />
          <Keyword name="$INST" value=" "  />
          <Keyword name="AUTOBS" value="TRUE"  />
          <Keyword name="FSC ASF" value="0.67"  />
          <Keyword name="$OP" value="expriments"  />
          <Keyword name="EXPORT TIME" value="12-MAR-2019-13:32:17"  />
          <Keyword name="EXPORT USER NAME" value="expriments"  />
          <Keyword name="WINDOW EXTENSION" value="10.00"  />
          <Keyword name="CYTNUM" value="1"  />
          <Keyword name="SETTINGS" value="Cytometer"  />
          <Keyword name="$CYT" value="LSRFortessa"  />
          <Keyword name="$ETIM" value="14:16:08"  />
          <Keyword name="$BTIM" value="14:15:43"  />
          <Keyword name="$DATE" value="12-MAR-2019"  />
          <Keyword name="GUID" value="b503448a-c72c-4208-8c0d-47dbc8af6503"  />
          <Keyword name="EXPERIMENT NAME" value="aposis xwl"  />
          <Keyword name="$SRC" value="20190312"  />
          <Keyword name="TUBE NAME" value="fitc"  />
          <Keyword name="CREATOR" value="BD FACSDiva Software Version 8.0.1"  />
          <Keyword name="$NEXTDATA" value="0"  />
          <Keyword name="$DATATYPE" value="F"  />
          <Keyword name="$BYTEORD" value="4,3,2,1"  />
          <Keyword name="$MODE" value="L"  />
          <Keyword name="$PAR" value="9"  />
          <Keyword name="$TOT" value="10000              "  />
          <Keyword name="$SYS" value="Windows 7 6.1"  />
          <Keyword name="$FIL" value="20190312_fitc_002.fcs"  />
          <Keyword name="$ENDDATA" value="362300             "  />
          <Keyword name="$BEGINDATA" value="2301"  />
          <Keyword name="$ENDSTEXT" value="0"  />
          <Keyword name="$BEGINSTEXT" value="0"  />
          <Keyword name="$ENDANALYSIS" value="0"  />
          <Keyword name="$BEGINANALYSIS" value="0"  />
          <Keyword name="FJ_FCS_VERSION" value="3"  />
          <Keyword name="FJ_$TIMESTEP" value="0.01"  />
        </Keywords >
        <SampleNode name="20190312_fitc_002.fcs" annotation="" owningGroup="" expanded="1" sortPriority="10" count="10000" sampleID="4"  >
          <Graph backColor="#FFFFFF" foreColor="#000000" smoothing="0" addEventParam="0" type="Pseudocolor" fast="1" histogramSmoothingCount="0" showOutliers="0" tint="None" showAxes="" drawLargeDots="0" lineWeight="Hairline" scientificNotation="1" smoothingHighResolution="1" contourHighResolution="1" showGates="1" showFreqOnPlots="1" showGateNameOnPlots="1" showMedians="0" showUncomped="0" showGrid="0" lastYAxisName="" rowCount="10000"  >
            <Axis dimension="x" name="FSC-A" label="" display="" min="0.0" max="0.0"  />
            <Axis dimension="y" name="SSC-A" label="" display="" auto="Auto"  />
            <TextTraits font="SansSerif" size="12" name="Labels" style="plain" color="#000000" background="#FFFFFF" just="left"  />
            <TextTraits font="SansSerif" size="12" name="Graph" style="plain" color="#000000" background="#FFFFFF" just="left"  />
            <TextTraits font="SansSerif" size="12" name="Numbers" style="plain" color="#000000" background="#FFFFFF" just="left"  />
          </Graph >
          <Subpopulations  >
            <Population name="FSC-A, SSC-A subset" annotation="" owningGroup="All Samples" expanded="1" sortPriority="10" count="6719"  >
              <Graph backColor="#FFFFFF" foreColor="#000000" smoothing="0" addEventParam="0" type="Pseudocolor" fast="1" histogramSmoothingCount="0" showOutliers="0" tint="Tinted" showAxes="" drawLargeDots="0" lineWeight="Hairline" scientificNotation="1" smoothingHighResolution="1" contourHighResolution="1" showGates="1" showFreqOnPlots="1" showGateNameOnPlots="1" showMedians="0" showUncomped="0" showGrid="0" lastYAxisName="" rowCount="10000"  >
                <Axis dimension="x" name="FSC-A" label="" display="" min="0.0" max="0.0"  />
                <Axis dimension="y" name="FSC-H" label="" display="" auto="Auto"  />
                <TextTraits font="SansSerif" size="12" name="Labels" style="plain" color="#000000" background="#FFFFFF" just="left"  />
                <TextTraits font="SansSerif" size="12" name="Graph" style="plain" color="#000000" background="#FFFFFF" just="left"  />
                <TextTraits font="SansSerif" size="12" name="Numbers" style="plain" color="#000000" background="#FFFFFF" just="left"  />
              </Graph >
              <Gate gating:id="ID3811922"  >
                <gating:EllipsoidGate gating:distance="143.85473846586518" eventsInside="1" annoOffsetX="24" annoOffsetY="-170" tint="#000000" isTinted="0" lineWeight="Hairline" isFJGate="1"  >
                <gating:dimension  >
                <data-type:parameter data-type:name="FSC-A"  />
                </gating:dimension >
                <gating:dimension  >
                <data-type:parameter data-type:name="SSC-A"  />
                </gating:dimension >
                <gating:foci  >
                <gating:vertex  >
                <gating:coordinate data-type:value="33.49128070101787"  />
                <gating:coordinate data-type:value="18.25083817500257"  />
                </gating:vertex >
                <gating:vertex  >
                <gating:coordinate data-type:value="147.50871929898213"  />
                <gating:coordinate data-type:value="85.74916182499743"  />
                </gating:vertex >
                </gating:foci >
                <gating:edge  >
                <gating:vertex  >
                <gating:coordinate data-type:value="28.0"  />
                <gating:coordinate data-type:value="15.0"  />
                </gating:vertex >
                <gating:vertex  >
                <gating:coordinate data-type:value="153.0"  />
                <gating:coordinate data-type:value="89.0"  />
                </gating:vertex >
                <gating:vertex  >
                <gating:coordinate data-type:value="105.0"  />
                <gating:coordinate data-type:value="26.0"  />
                </gating:vertex >
                <gating:vertex  >
                <gating:coordinate data-type:value="76.0"  />
                <gating:coordinate data-type:value="78.0"  />
                </gating:vertex >
                </gating:edge >
                </gating:EllipsoidGate >
              </Gate >
              <Subpopulations  >
                <Population name="FSC-A, FSC-H subset" annotation="" owningGroup="All Samples" expanded="1" sortPriority="10" count="6065"  >
                <Graph backColor="#FFFFFF" foreColor="#000000" smoothing="0" addEventParam="0" type="Pseudocolor" fast="1" histogramSmoothingCount="0" showOutliers="0" tint="Tinted" showAxes="" drawLargeDots="0" lineWeight="Hairline" scientificNotation="1" smoothingHighResolution="1" contourHighResolution="1" showGates="1" showFreqOnPlots="1" showGateNameOnPlots="1" showMedians="0" showUncomped="0" showGrid="0" lastYAxisName="" rowCount="10000"  >
                <Axis dimension="x" name="FITC-A" label="" display="" min="0.0" max="0.0"  />
                <Axis dimension="y" name="PE-A" label="" display="" auto="Auto"  />
                <TextTraits font="SansSerif" size="12" name="Labels" style="plain" color="#000000" background="#FFFFFF" just="left"  />
                <TextTraits font="SansSerif" size="12" name="Graph" style="plain" color="#000000" background="#FFFFFF" just="left"  />
                <TextTraits font="SansSerif" size="12" name="Numbers" style="plain" color="#000000" background="#FFFFFF" just="left"  />
                </Graph >
                <Gate gating:id="ID156001" gating:parent_id="ID3811922"  >
                <gating:PolygonGate eventsInside="1" annoOffsetX="69" annoOffsetY="-175" tint="#000000" isTinted="0" lineWeight="Hairline" isFJGate="1" isQuad="0"  >
                <gating:dimension  >
                <data-type:parameter data-type:name="FSC-A"  />
                </gating:dimension >
                <gating:dimension  >
                <data-type:parameter data-type:name="FSC-H"  />
                </gating:dimension >
                <gating:vertex  >
                <gating:coordinate data-type:value="35840.0"  />
                <gating:coordinate data-type:value="33026.015748031496"  />
                </gating:vertex >
                <gating:vertex  >
                <gating:coordinate data-type:value="72704.0"  />
                <gating:coordinate data-type:value="63987.90551181103"  />
                </gating:vertex >
                <gating:vertex  >
                <gating:coordinate data-type:value="100352.0"  />
                <gating:coordinate data-type:value="83597.10236220472"  />
                </gating:vertex >
                <gating:vertex  >
                <gating:coordinate data-type:value="128000.0"  />
                <gating:coordinate data-type:value="94949.79527559056"  />
                </gating:vertex >
                <gating:vertex  >
                <gating:coordinate data-type:value="145408.0"  />
                <gating:coordinate data-type:value="101142.17322834645"  />
                </gating:vertex >
                <gating:vertex  >
                <gating:coordinate data-type:value="149504.0"  />
                <gating:coordinate data-type:value="99078.04724409449"  />
                </gating:vertex >
                <gating:vertex  >
                <gating:coordinate data-type:value="133120.0"  />
                <gating:coordinate data-type:value="78436.78740157481"  />
                </gating:vertex >
                <gating:vertex  >
                <gating:coordinate data-type:value="88064.0"  />
                <gating:coordinate data-type:value="48506.96062992126"  />
                </gating:vertex >
                <gating:vertex  >
                <gating:coordinate data-type:value="57344.0"  />
                <gating:coordinate data-type:value="29929.826771653545"  />
                </gating:vertex >
                <gating:vertex  >
                <gating:coordinate data-type:value="44032.0"  />
                <gating:coordinate data-type:value="24769.51181102362"  />
                </gating:vertex >
                <gating:vertex  >
                <gating:coordinate data-type:value="39936.0"  />
                <gating:coordinate data-type:value="23737.44881889764"  />
                </gating:vertex >
                <gating:vertex  >
                <gating:coordinate data-type:value="35840.0"  />
                <gating:coordinate data-type:value="26833.63779527559"  />
                </gating:vertex >
                </gating:PolygonGate >
                </Gate >
                <Subpopulations  >
                <Population name="Q1: FITC-A- , PE-A+" annotation="" owningGroup="All Samples" expanded="1" sortPriority="10" count="0"  >
                <Graph backColor="#FFFFFF" foreColor="#000000" smoothing="0" addEventParam="0" type="Pseudocolor" fast="1" histogramSmoothingCount="0" showOutliers="0" tint="Tinted" showAxes="" drawLargeDots="0" lineWeight="Hairline" scientificNotation="1" smoothingHighResolution="1" contourHighResolution="1" showGates="1" showFreqOnPlots="1" showGateNameOnPlots="1" showMedians="0" showUncomped="0" showGrid="0" lastYAxisName="" rowCount="10000"  >
                <Axis dimension="x" name="FITC-A" label="" display="" min="0.0" max="0.0"  />
                <Axis dimension="y" name="PE-A" label="" display="" auto="Auto"  />
                <TextTraits font="SansSerif" size="12" name="Labels" style="plain" color="#000000" background="#FFFFFF" just="left"  />
                <TextTraits font="SansSerif" size="12" name="Graph" style="plain" color="#000000" background="#FFFFFF" just="left"  />
                <TextTraits font="SansSerif" size="12" name="Numbers" style="plain" color="#000000" background="#FFFFFF" just="left"  />
                </Graph >
                <Gate gating:id="ID12144849" gating:parent_id="ID156001"  >
                <gating:RectangleGate eventsInside="1" annoOffsetX="0" annoOffsetY="0" tint="#000000" isTinted="0" lineWeight="Hairline" isFJGate="1"  >
                <gating:dimension gating:max="914.87424"  >
                <data-type:parameter data-type:name="FITC-A"  />
                </gating:dimension >
                <gating:dimension gating:min="949.86526"  >
                <data-type:parameter data-type:name="PE-A"  />
                </gating:dimension >
                </gating:RectangleGate >
                </Gate >
                </Population >
                <Population name="Q2: FITC-A+ , PE-A+" annotation="" owningGroup="All Samples" expanded="1" sortPriority="10" count="0"  >
                <Graph backColor="#FFFFFF" foreColor="#000000" smoothing="0" addEventParam="0" type="Pseudocolor" fast="1" histogramSmoothingCount="0" showOutliers="0" tint="Tinted" showAxes="" drawLargeDots="0" lineWeight="Hairline" scientificNotation="1" smoothingHighResolution="1" contourHighResolution="1" showGates="1" showFreqOnPlots="1" showGateNameOnPlots="1" showMedians="0" showUncomped="0" showGrid="0" lastYAxisName="" rowCount="10000"  >
                <Axis dimension="x" name="FITC-A" label="" display="" min="0.0" max="0.0"  />
                <Axis dimension="y" name="PE-A" label="" display="" auto="Auto"  />
                <TextTraits font="SansSerif" size="12" name="Labels" style="plain" color="#000000" background="#FFFFFF" just="left"  />
                <TextTraits font="SansSerif" size="12" name="Graph" style="plain" color="#000000" background="#FFFFFF" just="left"  />
                <TextTraits font="SansSerif" size="12" name="Numbers" style="plain" color="#000000" background="#FFFFFF" just="left"  />
                </Graph >
                <Gate gating:id="ID29711977" gating:parent_id="ID156001"  >
                <gating:RectangleGate eventsInside="1" annoOffsetX="0" annoOffsetY="0" tint="#000000" isTinted="0" lineWeight="Hairline" isFJGate="1"  >
                <gating:dimension gating:min="914.87424"  >
                <data-type:parameter data-type:name="FITC-A"  />
                </gating:dimension >
                <gating:dimension gating:min="949.86526"  >
                <data-type:parameter data-type:name="PE-A"  />
                </gating:dimension >
                </gating:RectangleGate >
                </Gate >
                </Population >
                <Population name="Q3: FITC-A+ , PE-A-" annotation="" owningGroup="All Samples" expanded="1" sortPriority="10" count="88"  >
                <Graph backColor="#FFFFFF" foreColor="#000000" smoothing="0" addEventParam="0" type="Pseudocolor" fast="1" histogramSmoothingCount="0" showOutliers="0" tint="Tinted" showAxes="" drawLargeDots="0" lineWeight="Hairline" scientificNotation="1" smoothingHighResolution="1" contourHighResolution="1" showGates="1" showFreqOnPlots="1" showGateNameOnPlots="1" showMedians="0" showUncomped="0" showGrid="0" lastYAxisName="" rowCount="10000"  >
                <Axis dimension="x" name="FITC-A" label="" display="" min="0.0" max="0.0"  />
                <Axis dimension="y" name="PE-A" label="" display="" auto="Auto"  />
                <TextTraits font="SansSerif" size="12" name="Labels" style="plain" color="#000000" background="#FFFFFF" just="left"  />
                <TextTraits font="SansSerif" size="12" name="Graph" style="plain" color="#000000" background="#FFFFFF" just="left"  />
                <TextTraits font="SansSerif" size="12" name="Numbers" style="plain" color="#000000" background="#FFFFFF" just="left"  />
                </Graph >
                <Gate gating:id="ID5181335" gating:parent_id="ID156001"  >
                <gating:RectangleGate eventsInside="1" annoOffsetX="0" annoOffsetY="0" tint="#000000" isTinted="0" lineWeight="Hairline" isFJGate="1"  >
                <gating:dimension gating:min="914.87424"  >
                <data-type:parameter data-type:name="FITC-A"  />
                </gating:dimension >
                <gating:dimension gating:max="949.86526"  >
                <data-type:parameter data-type:name="PE-A"  />
                </gating:dimension >
                </gating:RectangleGate >
                </Gate >
                </Population >
                <Population name="Q4: FITC-A- , PE-A-" annotation="" owningGroup="All Samples" expanded="1" sortPriority="10" count="5977"  >
                <Graph backColor="#FFFFFF" foreColor="#000000" smoothing="0" addEventParam="0" type="Pseudocolor" fast="1" histogramSmoothingCount="0" showOutliers="0" tint="Tinted" showAxes="" drawLargeDots="0" lineWeight="Hairline" scientificNotation="1" smoothingHighResolution="1" contourHighResolution="1" showGates="1" showFreqOnPlots="1" showGateNameOnPlots="1" showMedians="0" showUncomped="0" showGrid="0" lastYAxisName="" rowCount="10000"  >
                <Axis dimension="x" name="FITC-A" label="" display="" min="0.0" max="0.0"  />
                <Axis dimension="y" name="PE-A" label="" display="" auto="Auto"  />
                <TextTraits font="SansSerif" size="12" name="Labels" style="plain" color="#000000" background="#FFFFFF" just="left"  />
                <TextTraits font="SansSerif" size="12" name="Graph" style="plain" color="#000000" background="#FFFFFF" just="left"  />
                <TextTraits font="SansSerif" size="12" name="Numbers" style="plain" color="#000000" background="#FFFFFF" just="left"  />
                </Graph >
                <Gate gating:id="ID6872109" gating:parent_id="ID156001"  >
                <gating:RectangleGate eventsInside="1" annoOffsetX="0" annoOffsetY="0" tint="#000000" isTinted="0" lineWeight="Hairline" isFJGate="1"  >
                <gating:dimension gating:max="914.87424"  >
                <data-type:parameter data-type:name="FITC-A"  />
                </gating:dimension >
                <gating:dimension gating:max="949.86526"  >
                <data-type:parameter data-type:name="PE-A"  />
                </gating:dimension >
                </gating:RectangleGate >
                </Gate >
                </Population >
                </Subpopulations >
                </Population >
              </Subpopulations >
            </Population >
          </Subpopulations >
        </SampleNode >
      </Sample >
      <Sample  >
        <DataSet uri=".\20190312_Tube_001_001.fcs" sampleID="2" baseChannel="3.0" extraNegs="0.0" posDecades="4.5"  />
        <Keywords  >
          <Keyword name="CST REGULATORY STATUS" value="RUO Performance Check"  />
          <Keyword name="CST PERFORMANCE EXPIRED" value="2019-02-19T11:22:47-08:00"  />
          <Keyword name="CST BEADS EXPIRED" value="False"  />
          <Keyword name="CST BASELINE DATE" value="2018-09-29T13:21:25-07:00"  />
          <Keyword name="CST SETUP DATE" value="2019-02-18T11:22:47-08:00"  />
          <Keyword name="CYTOMETER CONFIG CREATE DATE" value="2017-11-16T12:58:10-08:00"  />
          <Keyword name="CYTOMETER CONFIG NAME" value="service- 2-Blue 3-Red 6-Violet 2-UV 5-YellGrn L6(647800)"  />
          <Keyword name="CST BEADS LOT ID" value="70405"  />
          <Keyword name="CST SETUP STATUS" value="SUCCESS"  />
          <Keyword name="P9MS" value="0"  />
          <Keyword name="P9BS" value="0"  />
          <Keyword name="$P9G" value="13.0"  />
          <Keyword name="$P9E" value="0,0"  />
          <Keyword name="$P9B" value="32"  />
          <Keyword name="$P9R" value="256"  />
          <Keyword name="$P9N" value="Time"  />
          <Keyword name="P8MS" value="0"  />
          <Keyword name="P8BS" value="47"  />
          <Keyword name="P8DISPLAY" value="LOG"  />
          <Keyword name="$P8G" value="1.0"  />
          <Keyword name="$P8V" value="385"  />
          <Keyword name="$P8E" value="5,3"  />
          <Keyword name="$P8B" value="32"  />
          <Keyword name="$P8R" value="262144"  />
          <Keyword name="$P8N" value="PE-A"  />
          <Keyword name="P7MS" value="0"  />
          <Keyword name="P7BS" value="34"  />
          <Keyword name="P7DISPLAY" value="LOG"  />
          <Keyword name="$P7G" value="1.0"  />
          <Keyword name="$P7V" value="328"  />
          <Keyword name="$P7E" value="5,3"  />
          <Keyword name="$P7B" value="32"  />
          <Keyword name="$P7R" value="262144"  />
          <Keyword name="$P7N" value="FITC-A"  />
          <Keyword name="P6MS" value="0"  />
          <Keyword name="P6BS" value="-1"  />
          <Keyword name="$P6G" value="1.0"  />
          <Keyword name="$P6V" value="208"  />
          <Keyword name="$P6E" value="0,0"  />
          <Keyword name="$P6B" value="32"  />
          <Keyword name="$P6R" value="262144"  />
          <Keyword name="$P6N" value="SSC-W"  />
          <Keyword name="P5MS" value="0"  />
          <Keyword name="P5BS" value="0"  />
          <Keyword name="P5DISPLAY" value="LIN"  />
          <Keyword name="$P5G" value="1.0"  />
          <Keyword name="$P5V" value="208"  />
          <Keyword name="$P5E" value="0,0"  />
          <Keyword name="$P5B" value="32"  />
          <Keyword name="$P5R" value="262144"  />
          <Keyword name="$P5N" value="SSC-H"  />
          <Keyword name="P4MS" value="0"  />
          <Keyword name="P4BS" value="0"  />
          <Keyword name="P4DISPLAY" value="LIN"  />
          <Keyword name="$P4G" value="1.0"  />
          <Keyword name="$P4V" value="208"  />
          <Keyword name="$P4E" value="0,0"  />
          <Keyword name="$P4B" value="32"  />
          <Keyword name="$P4R" value="262144"  />
          <Keyword name="$P4N" value="SSC-A"  />
          <Keyword name="P3MS" value="0"  />
          <Keyword name="P3BS" value="-1"  />
          <Keyword name="$P3G" value="1.0"  />
          <Keyword name="$P3V" value="90"  />
          <Keyword name="$P3E" value="0,0"  />
          <Keyword name="$P3B" value="32"  />
          <Keyword name="$P3R" value="262144"  />
          <Keyword name="$P3N" value="FSC-W"  />
          <Keyword name="P2MS" value="0"  />
          <Keyword name="P2BS" value="0"  />
          <Keyword name="P2DISPLAY" value="LIN"  />
          <Keyword name="$P2G" value="1.0"  />
          <Keyword name="$P2V" value="90"  />
          <Keyword name="$P2E" value="0,0"  />
          <Keyword name="$P2B" value="32"  />
          <Keyword name="$P2R" value="262144"  />
          <Keyword name="$P2N" value="FSC-H"  />
          <Keyword name="P1MS" value="0"  />
          <Keyword name="P1BS" value="0"  />
          <Keyword name="P1DISPLAY" value="LIN"  />
          <Keyword name="$P1G" value="1.0"  />
          <Keyword name="$P1V" value="90"  />
          <Keyword name="$P1E" value="0,0"  />
          <Keyword name="$P1B" value="32"  />
          <Keyword name="$P1R" value="262144"  />
          <Keyword name="$P1N" value="FSC-A"  />
          <Keyword name="THRESHOLD" value="FSC,5000"  />
          <Keyword name="APPLY COMPENSATION" value="TRUE"  />
          <Keyword name="SPILL" value="2,FITC-A,PE-A,1,0,0,1"  />
          <Keyword name="$TIMESTEP" value="0.079999998"  />
          <Keyword name="LASER5ASF" value="0.99"  />
          <Keyword name="LASER5DELAY" value="78.96"  />
          <Keyword name="LASER5NAME" value="UV"  />
          <Keyword name="LASER4ASF" value="0.82"  />
          <Keyword name="LASER4DELAY" value="154.12"  />
          <Keyword name="LASER4NAME" value="YellGrn"  />
          <Keyword name="LASER3ASF" value="0.87"  />
          <Keyword name="LASER3DELAY" value="39.61"  />
          <Keyword name="LASER3NAME" value="Violet"  />
          <Keyword name="LASER2ASF" value="0.68"  />
          <Keyword name="LASER2DELAY" value="115.36"  />
          <Keyword name="LASER2NAME" value="Red"  />
          <Keyword name="LASER1ASF" value="0.83"  />
          <Keyword name="LASER1DELAY" value="0.00"  />
          <Keyword name="LASER1NAME" value="Blue"  />
          <Keyword name="$INST" value=" "  />
          <Keyword name="AUTOBS" value="TRUE"  />
          <Keyword name="FSC ASF" value="0.67"  />
          <Keyword name="$OP" value="expriments"  />
          <Keyword name="EXPORT TIME" value="12-MAR-2019-13:32:16"  />
          <Keyword name="EXPORT USER NAME" value="expriments"  />
          <Keyword name="WINDOW EXTENSION" value="10.00"  />
          <Keyword name="CYTNUM" value="1"  />
          <Keyword name="SETTINGS" value="Cytometer"  />
          <Keyword name="$CYT" value="LSRFortessa"  />
          <Keyword name="$ETIM" value="14:14:21"  />
          <Keyword name="$BTIM" value="14:14:02"  />
          <Keyword name="$DATE" value="12-MAR-2019"  />
          <Keyword name="GUID" value="1d1abacd-4a11-4c79-bf44-bad97f951857"  />
          <Keyword name="EXPERIMENT NAME" value="aposis xwl"  />
          <Keyword name="$SRC" value="20190312"  />
          <Keyword name="TUBE NAME" value="Tube_001"  />
          <Keyword name="CREATOR" value="BD FACSDiva Software Version 8.0.1"  />
          <Keyword name="$NEXTDATA" value="0"  />
          <Keyword name="$DATATYPE" value="F"  />
          <Keyword name="$BYTEORD" value="4,3,2,1"  />
          <Keyword name="$MODE" value="L"  />
          <Keyword name="$PAR" value="9"  />
          <Keyword name="$TOT" value="10000              "  />
          <Keyword name="$SYS" value="Windows 7 6.1"  />
          <Keyword name="$FIL" value="20190312_Tube_001_001.fcs"  />
          <Keyword name="$ENDDATA" value="362308             "  />
          <Keyword name="$BEGINDATA" value="2309"  />
          <Keyword name="$ENDSTEXT" value="0"  />
          <Keyword name="$BEGINSTEXT" value="0"  />
          <Keyword name="$ENDANALYSIS" value="0"  />
          <Keyword name="$BEGINANALYSIS" value="0"  />
          <Keyword name="FJ_FCS_VERSION" value="3"  />
          <Keyword name="FJ_$TIMESTEP" value="0.01"  />
        </Keywords >
        <SampleNode name="20190312_Tube_001_001.fcs" annotation="" owningGroup="" expanded="1" sortPriority="10" count="10000" sampleID="2"  >
          <Graph backColor="#FFFFFF" foreColor="#000000" smoothing="0" addEventParam="0" type="Pseudocolor" fast="1" histogramSmoothingCount="0" showOutliers="0" tint="None" showAxes="" drawLargeDots="0" lineWeight="Hairline" scientificNotation="1" smoothingHighResolution="1" contourHighResolution="1" showGates="1" showFreqOnPlots="1" showGateNameOnPlots="1" showMedians="0" showUncomped="0" showGrid="0" lastYAxisName="" rowCount="10000"  >
            <Axis dimension="x" name="FSC-A" label="" display="" min="0.0" max="0.0"  />
            <Axis dimension="y" name="SSC-A" label="" display="" auto="Auto"  />
            <TextTraits font="SansSerif" size="12" name="Labels" style="plain" color="#000000" background="#FFFFFF" just="left"  />
            <TextTraits font="SansSerif" size="12" name="Graph" style="plain" color="#000000" background="#FFFFFF" just="left"  />
            <TextTraits font="SansSerif" size="12" name="Numbers" style="plain" color="#000000" background="#FFFFFF" just="left"  />
          </Graph >
          <Subpopulations  >
            <Population name="FSC-A, SSC-A subset" annotation="" owningGroup="All Samples" expanded="1" sortPriority="10" count="6248"  >
              <Graph backColor="#FFFFFF" foreColor="#000000" smoothing="0" addEventParam="0" type="Pseudocolor" fast="1" histogramSmoothingCount="0" showOutliers="0" tint="Tinted" showAxes="" drawLargeDots="0" lineWeight="Hairline" scientificNotation="1" smoothingHighResolution="1" contourHighResolution="1" showGates="1" showFreqOnPlots="1" showGateNameOnPlots="1" showMedians="0" showUncomped="0" showGrid="0" lastYAxisName="" rowCount="10000"  >
                <Axis dimension="x" name="FSC-A" label="" display="" min="0.0" max="0.0"  />
                <Axis dimension="y" name="FSC-H" label="" display="" auto="Auto"  />
                <TextTraits font="SansSerif" size="12" name="Labels" style="plain" color="#000000" background="#FFFFFF" just="left"  />
                <TextTraits font="SansSerif" size="12" name="Graph" style="plain" color="#000000" background="#FFFFFF" just="left"  />
                <TextTraits font="SansSerif" size="12" name="Numbers" style="plain" color="#000000" background="#FFFFFF" just="left"  />
              </Graph >
              <Gate gating:id="ID817174"  >
                <gating:EllipsoidGate gating:distance="143.85473846586518" eventsInside="1" annoOffsetX="24" annoOffsetY="-170" tint="#000000" isTinted="0" lineWeight="Hairline" isFJGate="1"  >
                <gating:dimension  >
                <data-type:parameter data-type:name="FSC-A"  />
                </gating:dimension >
                <gating:dimension  >
                <data-type:parameter data-type:name="SSC-A"  />
                </gating:dimension >
                <gating:foci  >
                <gating:vertex  >
                <gating:coordinate data-type:value="33.49128070101787"  />
                <gating:coordinate data-type:value="18.25083817500257"  />
                </gating:vertex >
                <gating:vertex  >
                <gating:coordinate data-type:value="147.50871929898213"  />
                <gating:coordinate data-type:value="85.74916182499743"  />
                </gating:vertex >
                </gating:foci >
                <gating:edge  >
                <gating:vertex  >
                <gating:coordinate data-type:value="28.0"  />
                <gating:coordinate data-type:value="15.0"  />
                </gating:vertex >
                <gating:vertex  >
                <gating:coordinate data-type:value="153.0"  />
                <gating:coordinate data-type:value="89.0"  />
                </gating:vertex >
                <gating:vertex  >
                <gating:coordinate data-type:value="105.0"  />
                <gating:coordinate data-type:value="26.0"  />
                </gating:vertex >
                <gating:vertex  >
                <gating:coordinate data-type:value="76.0"  />
                <gating:coordinate data-type:value="78.0"  />
                </gating:vertex >
                </gating:edge >
                </gating:EllipsoidGate >
              </Gate >
              <Subpopulations  >
                <Population name="FSC-A, FSC-H subset" annotation="" owningGroup="All Samples" expanded="1" sortPriority="10" count="5580"  >
                <Graph backColor="#FFFFFF" foreColor="#000000" smoothing="0" addEventParam="0" type="Pseudocolor" fast="1" histogramSmoothingCount="0" showOutliers="0" tint="Tinted" showAxes="" drawLargeDots="0" lineWeight="Hairline" scientificNotation="1" smoothingHighResolution="1" contourHighResolution="1" showGates="1" showFreqOnPlots="1" showGateNameOnPlots="1" showMedians="0" showUncomped="0" showGrid="0" lastYAxisName="" rowCount="10000"  >
                <Axis dimension="x" name="FITC-A" label="" display="" min="0.0" max="0.0"  />
                <Axis dimension="y" name="PE-A" label="" display="" auto="Auto"  />
                <TextTraits font="SansSerif" size="12" name="Labels" style="plain" color="#000000" background="#FFFFFF" just="left"  />
                <TextTraits font="SansSerif" size="12" name="Graph" style="plain" color="#000000" background="#FFFFFF" just="left"  />
                <TextTraits font="SansSerif" size="12" name="Numbers" style="plain" color="#000000" background="#FFFFFF" just="left"  />
                </Graph >
                <Gate gating:id="ID13497282" gating:parent_id="ID817174"  >
                <gating:PolygonGate eventsInside="1" annoOffsetX="69" annoOffsetY="-175" tint="#000000" isTinted="0" lineWeight="Hairline" isFJGate="1" isQuad="0"  >
                <gating:dimension  >
                <data-type:parameter data-type:name="FSC-A"  />
                </gating:dimension >
                <gating:dimension  >
                <data-type:parameter data-type:name="FSC-H"  />
                </gating:dimension >
                <gating:vertex  >
                <gating:coordinate data-type:value="35840.0"  />
                <gating:coordinate data-type:value="33026.015748031496"  />
                </gating:vertex >
                <gating:vertex  >
                <gating:coordinate data-type:value="72704.0"  />
                <gating:coordinate data-type:value="63987.90551181103"  />
                </gating:vertex >
                <gating:vertex  >
                <gating:coordinate data-type:value="100352.0"  />
                <gating:coordinate data-type:value="83597.10236220472"  />
                </gating:vertex >
                <gating:vertex  >
                <gating:coordinate data-type:value="128000.0"  />
                <gating:coordinate data-type:value="94949.79527559056"  />
                </gating:vertex >
                <gating:vertex  >
                <gating:coordinate data-type:value="145408.0"  />
                <gating:coordinate data-type:value="101142.17322834645"  />
                </gating:vertex >
                <gating:vertex  >
                <gating:coordinate data-type:value="149504.0"  />
                <gating:coordinate data-type:value="99078.04724409449"  />
                </gating:vertex >
                <gating:vertex  >
                <gating:coordinate data-type:value="133120.0"  />
                <gating:coordinate data-type:value="78436.78740157481"  />
                </gating:vertex >
                <gating:vertex  >
                <gating:coordinate data-type:value="88064.0"  />
                <gating:coordinate data-type:value="48506.96062992126"  />
                </gating:vertex >
                <gating:vertex  >
                <gating:coordinate data-type:value="57344.0"  />
                <gating:coordinate data-type:value="29929.826771653545"  />
                </gating:vertex >
                <gating:vertex  >
                <gating:coordinate data-type:value="44032.0"  />
                <gating:coordinate data-type:value="24769.51181102362"  />
                </gating:vertex >
                <gating:vertex  >
                <gating:coordinate data-type:value="39936.0"  />
                <gating:coordinate data-type:value="23737.44881889764"  />
                </gating:vertex >
                <gating:vertex  >
                <gating:coordinate data-type:value="35840.0"  />
                <gating:coordinate data-type:value="26833.63779527559"  />
                </gating:vertex >
                </gating:PolygonGate >
                </Gate >
                <Subpopulations  >
                <Population name="Q1: FITC-A- , PE-A+" annotation="" owningGroup="All Samples" expanded="1" sortPriority="10" count="0"  >
                <Graph backColor="#FFFFFF" foreColor="#000000" smoothing="0" addEventParam="0" type="Pseudocolor" fast="1" histogramSmoothingCount="0" showOutliers="0" tint="Tinted" showAxes="" drawLargeDots="0" lineWeight="Hairline" scientificNotation="1" smoothingHighResolution="1" contourHighResolution="1" showGates="1" showFreqOnPlots="1" showGateNameOnPlots="1" showMedians="0" showUncomped="0" showGrid="0" lastYAxisName="" rowCount="10000"  >
                <Axis dimension="x" name="FITC-A" label="" display="" min="0.0" max="0.0"  />
                <Axis dimension="y" name="PE-A" label="" display="" auto="Auto"  />
                <TextTraits font="SansSerif" size="12" name="Labels" style="plain" color="#000000" background="#FFFFFF" just="left"  />
                <TextTraits font="SansSerif" size="12" name="Graph" style="plain" color="#000000" background="#FFFFFF" just="left"  />
                <TextTraits font="SansSerif" size="12" name="Numbers" style="plain" color="#000000" background="#FFFFFF" just="left"  />
                </Graph >
                <Gate gating:id="ID15409211" gating:parent_id="ID13497282"  >
                <gating:RectangleGate eventsInside="1" annoOffsetX="0" annoOffsetY="0" tint="#000000" isTinted="0" lineWeight="Hairline" isFJGate="1"  >
                <gating:dimension gating:max="914.87424"  >
                <data-type:parameter data-type:name="FITC-A"  />
                </gating:dimension >
                <gating:dimension gating:min="949.86526"  >
                <data-type:parameter data-type:name="PE-A"  />
                </gating:dimension >
                </gating:RectangleGate >
                </Gate >
                </Population >
                <Population name="Q2: FITC-A+ , PE-A+" annotation="" owningGroup="All Samples" expanded="1" sortPriority="10" count="0"  >
                <Graph backColor="#FFFFFF" foreColor="#000000" smoothing="0" addEventParam="0" type="Pseudocolor" fast="1" histogramSmoothingCount="0" showOutliers="0" tint="Tinted" showAxes="" drawLargeDots="0" lineWeight="Hairline" scientificNotation="1" smoothingHighResolution="1" contourHighResolution="1" showGates="1" showFreqOnPlots="1" showGateNameOnPlots="1" showMedians="0" showUncomped="0" showGrid="0" lastYAxisName="" rowCount="10000"  >
                <Axis dimension="x" name="FITC-A" label="" display="" min="0.0" max="0.0"  />
                <Axis dimension="y" name="PE-A" label="" display="" auto="Auto"  />
                <TextTraits font="SansSerif" size="12" name="Labels" style="plain" color="#000000" background="#FFFFFF" just="left"  />
                <TextTraits font="SansSerif" size="12" name="Graph" style="plain" color="#000000" background="#FFFFFF" just="left"  />
                <TextTraits font="SansSerif" size="12" name="Numbers" style="plain" color="#000000" background="#FFFFFF" just="left"  />
                </Graph >
                <Gate gating:id="ID26370526" gating:parent_id="ID13497282"  >
                <gating:RectangleGate eventsInside="1" annoOffsetX="0" annoOffsetY="0" tint="#000000" isTinted="0" lineWeight="Hairline" isFJGate="1"  >
                <gating:dimension gating:min="914.87424"  >
                <data-type:parameter data-type:name="FITC-A"  />
                </gating:dimension >
                <gating:dimension gating:min="949.86526"  >
                <data-type:parameter data-type:name="PE-A"  />
                </gating:dimension >
                </gating:RectangleGate >
                </Gate >
                </Population >
                <Population name="Q3: FITC-A+ , PE-A-" annotation="" owningGroup="All Samples" expanded="1" sortPriority="10" count="0"  >
                <Graph backColor="#FFFFFF" foreColor="#000000" smoothing="0" addEventParam="0" type="Pseudocolor" fast="1" histogramSmoothingCount="0" showOutliers="0" tint="Tinted" showAxes="" drawLargeDots="0" lineWeight="Hairline" scientificNotation="1" smoothingHighResolution="1" contourHighResolution="1" showGates="1" showFreqOnPlots="1" showGateNameOnPlots="1" showMedians="0" showUncomped="0" showGrid="0" lastYAxisName="" rowCount="10000"  >
                <Axis dimension="x" name="FITC-A" label="" display="" min="0.0" max="0.0"  />
                <Axis dimension="y" name="PE-A" label="" display="" auto="Auto"  />
                <TextTraits font="SansSerif" size="12" name="Labels" style="plain" color="#000000" background="#FFFFFF" just="left"  />
                <TextTraits font="SansSerif" size="12" name="Graph" style="plain" color="#000000" background="#FFFFFF" just="left"  />
                <TextTraits font="SansSerif" size="12" name="Numbers" style="plain" color="#000000" background="#FFFFFF" just="left"  />
                </Graph >
                <Gate gating:id="ID22500973" gating:parent_id="ID13497282"  >
                <gating:RectangleGate eventsInside="1" annoOffsetX="0" annoOffsetY="0" tint="#000000" isTinted="0" lineWeight="Hairline" isFJGate="1"  >
                <gating:dimension gating:min="914.87424"  >
                <data-type:parameter data-type:name="FITC-A"  />
                </gating:dimension >
                <gating:dimension gating:max="949.86526"  >
                <data-type:parameter data-type:name="PE-A"  />
                </gating:dimension >
                </gating:RectangleGate >
                </Gate >
                </Population >
                <Population name="Q4: FITC-A- , PE-A-" annotation="" owningGroup="All Samples" expanded="1" sortPriority="10" count="5580"  >
                <Graph backColor="#FFFFFF" foreColor="#000000" smoothing="0" addEventParam="0" type="Pseudocolor" fast="1" histogramSmoothingCount="0" showOutliers="0" tint="Tinted" showAxes="" drawLargeDots="0" lineWeight="Hairline" scientificNotation="1" smoothingHighResolution="1" contourHighResolution="1" showGates="1" showFreqOnPlots="1" showGateNameOnPlots="1" showMedians="0" showUncomped="0" showGrid="0" lastYAxisName="" rowCount="10000"  >
                <Axis dimension="x" name="FITC-A" label="" display="" min="0.0" max="0.0"  />
                <Axis dimension="y" name="PE-A" label="" display="" auto="Auto"  />
                <TextTraits font="SansSerif" size="12" name="Labels" style="plain" color="#000000" background="#FFFFFF" just="left"  />
                <TextTraits font="SansSerif" size="12" name="Graph" style="plain" color="#000000" background="#FFFFFF" just="left"  />
                <TextTraits font="SansSerif" size="12" name="Numbers" style="plain" color="#000000" background="#FFFFFF" just="left"  />
                </Graph >
                <Gate gating:id="ID29245653" gating:parent_id="ID13497282"  >
                <gating:RectangleGate eventsInside="1" annoOffsetX="0" annoOffsetY="0" tint="#000000" isTinted="0" lineWeight="Hairline" isFJGate="1"  >
                <gating:dimension gating:max="914.87424"  >
                <data-type:parameter data-type:name="FITC-A"  />
                </gating:dimension >
                <gating:dimension gating:max="949.86526"  >
                <data-type:parameter data-type:name="PE-A"  />
                </gating:dimension >
                </gating:RectangleGate >
                </Gate >
                </Population >
                </Subpopulations >
                </Population >
              </Subpopulations >
            </Population >
          </Subpopulations >
        </SampleNode >
      </Sample >
    </SampleList >
    <TableEditor title="FlowJo Tables - 20190312.wsp" current="Untitled"  >
      <Table name="Untitled" destination="FlowJo" autoopen="0" quickclose="0" heatmaps="0" simpleUI="0" showHeader="1" showFooter="1"  >
        <Iteration iterationType="Sample" iterationValue="20190312_KO_005.fcs" discriminator="$BTIM" panelSize="1" groupName=""  />
      </Table >
      <WindowPosition x="0" y="0" width="675" height="340" displayed="0"  />
    </TableEditor >
    <LayoutEditor title="FlowJo Layouts - 20190312.wsp" current="Untitled" layoutstate="Untitled"  >
      <Layout orientation="1" simpleUI="0" name="Untitled" pagescale="1.0" scale="1.0" showGrid="0" showPageBreaks="0"  >
        <FigList  >
          <ChartData showSampleName="1" showFullPath="0" showFreq="0" showCount="1" showPopulationName="1" showGraphTitle="0" showMedians="0" useShortName="1" showKeyword="0" keyword="" showStatistic="0" statistic="" offsetHistograms="0" offsetX="0" offsetY="0" x="116" y="89" width="256" height="256" rotation="0" flipH="0" flipV="0" showAdjunctHistograms="0" scaleH="100.0" scaleV="100.0" aspectRatioLock="0" z="0"  >
            <Graph backColor="#FFFFFF" foreColor="#000000" smoothing="0" addEventParam="0" type="Dot Plot" dotsToDraw="8000" fast="1" histogramSmoothingCount="0" showOutliers="0" tint="Tinted" showAxes="tnlTNL" drawLargeDots="0" lineWeight="Hairline" scientificNotation="1" smoothingHighResolution="1" contourHighResolution="1" showGates="1" showFreqOnPlots="1" showGateNameOnPlots="1" showMedians="0" showUncomped="0" showGrid="0" lastYAxisName="" rowCount="23040"  >
              <Axis dimension="x" name="FITC-A" label="Annexin V" display="" min="0.0" max="100.0"  />
              <Axis dimension="y" name="PE-A" label="PI" display="" auto="Auto"  />
              <TextTraits font="SansSerif" size="12" name="Labels" style="plain" color="#000000" background="#FFFFFF" just="left"  />
              <TextTraits font="SansSerif" size="12" name="Graph" style="plain" color="#000000" background="#FFFFFF" just="left"  />
              <TextTraits font="SansSerif" size="12" name="Numbers" style="plain" color="#000000" background="#FFFFFF" just="left"  />
            </Graph >
            <Annotation lineWeight="Hairline" fill="#FFFFFF" stroke="#000000" lineStyle="Solid" enabled="1" xScale="1.0" yScale="1.0" aspectRatioLock="0" annoOffsetX="0" annoOffsetY="0" text="&amp;lt;SampleName/&amp;gt;&amp;#xA; &amp;lt;PopulationName/&amp;gt;&amp;#xA; &amp;lt;Count/&amp;gt;&amp;#xA; " fitText="1"  >
              <TextTraits font="SansSerif" size="12" name="SansSerif" style="plain" color="#000000" background="#FFFFFF" just="left"  />
              <WindowPosition x="0" y="340" width="144" height="66" displayed="0" panelState=""  />
            </Annotation >
            <Legend lineWeight="Hairline" fill="#FFFFFF" stroke="#000000" lineStyle="Solid" enabled="1" xScale="1.0" yScale="1.0" aspectRatioLock="0" columns="2" rows="1" headervisible="1" tableheader="" templatename="" font="SansSerif" showPopName="0" showWellName="0" showParmNames="0" showAxes="0" showEdgesOnly="0"  >
              <WindowPosition x="264" y="0" width="240" height="60" displayed="0" panelState=""  />
              <ValueList  >
                <Value name="Population Name"  />
              </ValueList >
              <TextTraits font="SansSerif" size="12" name="" style="plain" color="#000000" background="#FFFFFF" just="left"  />
            </Legend >
            <Ancestry lineWeight="Hairline" fill="#FFFFFF" stroke="#000000" lineStyle="Solid" enabled="1" xScale="1.0" yScale="1.0" aspectRatioLock="0" annoOffsetX="0" annoOffsetY="0" backgating="0" horizontal="0"  >
              <WindowPosition x="264" y="-1" width="140" height="140" displayed="0" panelState=""  />
            </Ancestry >
            <Multigraph lineWeight="Hairline" fill="#808080" stroke="#000000" lineStyle="Solid" enabled="1" xScale="1.0" yScale="1.0" aspectRatioLock="0" annoOffsetX="0" annoOffsetY="0" type="NxN"  >
              <WindowPosition x="0" y="0" width="0" height="0" displayed="0" panelState=""  />
            </Multigraph >
            <PopModelList  >
              <DataLayer path="FSC-A, SSC-A subset/FSC-A, FSC-H subset" panelValue="1" discriminatorValue="" sampleID="5"  >
                <LegendSpec color="#000000" text="" fill="None" lineWeight="Normal" lineStyle="Solid" control="0"  />
              </DataLayer >
            </PopModelList >
            <WindowPosition x="116" y="89" width="256" height="256" displayed="1" panelState=""  />
          </ChartData >
        </FigList >
        <Iteration iterationType="Sample" iterationValue="20190312_KO_005.fcs" discriminator="Annotation" panelSize="1" groupName=""  />
      </Layout >
      <WindowPosition x="-8" y="-8" width="1382" height="744" displayed="0"  />
    </LayoutEditor >
    <CompensationEditor title="Compensation Editor - 20190312.wsp"  >
      <WindowPosition x="0" y="0" width="800" height="570" displayed="0"  />
    </CompensationEditor >
    <DivaSettings logSideSc="0" logForwSc="0" logAllNonSc="1" logAllFluors="1" baseChannel="3" pulseHeight="5.0" pulseArea="5.0" autoTransform="1" numDecades="4.5" extraNegs="0.0" widthBasis="-10" pulseAccuriArea="7.0" pulseAccuriHeight="7.0" linearParameters=""  />
  </Workspace >
