# Supplementary material for: Gpr54 deletion accelerates hair cycle and hair regeneration
Source: EMBO Rep. 2024 Nov 25;26(1):200–17. doi: 10.1038/s44319-024-00327-y (PMC11724127; doi:10.1038/s44319-024-00327-y)
Supplement: Supplementary file 9 — EV Figures Source Data [file 44319_2024_327_MOESM9_ESM.zip › source data-Supplemental Figures/Figure EV3/EV3D/Quantity of cell(%)-1.xlsx]

## Sheet: Sheet1
WT	KO
3.7	2.18
3.5	2.3
4.4	1.8
4.1	2.5
3.1	1.7
