# Supplementary material for: Gpr54 deletion accelerates hair cycle and hair regeneration
Source: EMBO Rep. 2024 Nov 25;26(1):200–17. doi: 10.1038/s44319-024-00327-y (PMC11724127; doi:10.1038/s44319-024-00327-y)
Supplement: Supplementary file 9 — EV Figures Source Data [file 44319_2024_327_MOESM9_ESM.zip › source data-Supplemental Figures/Figure EV3/EV3D/Quantity of cell(%)-2.xlsx]

## Sheet: Sheet1
WT	KO
0.7	0.68
0.81	0.65
0.75	0.85
0.77	0.76
0.72	0.71
