# Supplementary material for: Gpr54 deletion accelerates hair cycle and hair regeneration
Source: EMBO Rep. 2024 Nov 25;26(1):200–17. doi: 10.1038/s44319-024-00327-y (PMC11724127; doi:10.1038/s44319-024-00327-y)
Supplement: Supplementary file 9 — EV Figures Source Data [file 44319_2024_327_MOESM9_ESM.zip › source data-Supplemental Figures/Figure EV4/EV4A/Relative integrated optical density of NFATc3.xlsx]

## Sheet: Sheet1
4	0.403	65.567	44	92	26.433	2878587	44	255
5	0.072	77.264	44	100	5.584	608069	44	255
	2378587		500008		2378587
	2878587		608069		2878587
	2678587		809807		2578587
			639295
			0.782124	0	3.72064
			0.951156	0	4.50275
			1.26672	0	4.03349

## Sheet: Sheet2
WT	KO
0.782124	3.72064
0.951156	4.50275
1.26672	4.03349
