# Supplementary material for: Gpr54 deletion accelerates hair cycle and hair regeneration
Source: EMBO Rep. 2024 Nov 25;26(1):200–17. doi: 10.1038/s44319-024-00327-y (PMC11724127; doi:10.1038/s44319-024-00327-y)
Supplement: Supplementary file 9 — EV Figures Source Data [file 44319_2024_327_MOESM9_ESM.zip › source data-Supplemental Figures/Figure EV4/EV4D/Expression of SFRP1(Relative to GAPDH).xlsx]

## Sheet: Sheet1
WT	WT-CsA	KO
1.04368	0.652974	0.640652
0.95632	0.602314	0.456423
